# Supplementary material for: Rock Microhabitats Provide Suitable Thermal Conditions for Overwintering Insects: A Case Study of the Spongy Moth (Lymantria dispar L.) Population in the Altai Mountains
Source: Insects. 2022 Aug 8;13(8):712. doi: 10.3390/insects13080712 (PMC9409708; doi:10.3390/insects13080712)
Supplement: Supplementary file 1 [file insects-13-00712-s001.zip]

Archive with 1 entries (1 files):
- insects-1844258-supplementary.zip.xlsx
