# Supplementary material for: Rock Microhabitats Provide Suitable Thermal Conditions for Overwintering Insects: A Case Study of the Spongy Moth (Lymantria dispar L.) Population in the Altai Mountains
Source: Insects. 2022 Aug 8;13(8):712. doi: 10.3390/insects13080712 (PMC9409708; doi:10.3390/insects13080712)
Supplement: Supplementary file 1 [file insects-13-00712-s001.zip › insects-1844258-supplementary.zip.xlsx]

## Sheet: Table S1
Date	Time	air temperature in the near-rock layer	"recess"	"slit"	"flat surface"
2019-10-01	2019-10-01	0.33	10.01	10.04	5.38
2019-10-01 01:00:00	2019-10-01 01:00:00	0.9	9.88	9.76	4.92
2019-10-01 02:00:00	2019-10-01 02:00:00	-1.92	9.81	9.58	4.99
2019-10-01 03:00:00	2019-10-01 03:00:00	0.67	9.68	9.35	5.17
2019-10-01 04:00:00	2019-10-01 04:00:00	1.18	9.55	9.12	4.56
2019-10-01 05:00:00	2019-10-01 05:00:00	3.15	9.42	8.84	4.51
2019-10-01 06:00:00	2019-10-01 06:00:00	4.61	9.3	8.63	4.22
2019-10-01 07:00:00	2019-10-01 07:00:00	5.25	9.12	8.58	4.28
2019-10-01 08:00:00	2019-10-01 08:00:00	6.94	9.01	8.51	4.17
2019-10-01 09:00:00	2019-10-01 09:00:00	7.07	9.14	8.4	4.07
2019-10-01 10:00:00	2019-10-01 10:00:00	6.86	9.6	8.53	4.4
2019-10-01 11:00:00	2019-10-01 11:00:00	6.61	9.76	8.71	4.99
2019-10-01 12:00:00	2019-10-01 12:00:00	6.35	9.76	8.79	6.25
2019-10-01 13:00:00	2019-10-01 13:00:00	3.97	9.76	8.92	7.33
2019-10-01 14:00:00	2019-10-01 14:00:00	-2.69	9.58	8.94	6.51
2019-10-01 15:00:00	2019-10-01 15:00:00	-3.86	9.58	8.97	6.84
2019-10-01 16:00:00	2019-10-01 16:00:00	-2.94	9.47	8.92	7.25
2019-10-01 17:00:00	2019-10-01 17:00:00	-1.69	9.47	8.81	7.4
2019-10-01 18:00:00	2019-10-01 18:00:00	-5.88	9.45	8.61	6.81
2019-10-01 19:00:00	2019-10-01 19:00:00	-6.59	9.32	8.4	5.58
2019-10-01 20:00:00	2019-10-01 20:00:00	-7.67	9.06	8.12	5.58
2019-10-01 21:00:00	2019-10-01 21:00:00	-8.43	8.86	7.84	4.15
2019-10-01 22:00:00	2019-10-01 22:00:00	-6.75	8.65	7.58	3.35
2019-10-01 23:00:00	2019-10-01 23:00:00	-9.27	8.4	7.25	3.12
2019-10-02	2019-10-02	-8.15	8.14	6.97	2.43
2019-10-02 01:00:00	2019-10-02 01:00:00	-9.38	7.89	6.66	1.48
2019-10-02 02:00:00	2019-10-02 02:00:00	-10.52	7.63	6.35	0.61
2019-10-02 03:00:00	2019-10-02 03:00:00	-6.26	7.37	6.04	0.54
2019-10-02 04:00:00	2019-10-02 04:00:00	-7.77	7.14	5.74	0.03
2019-10-02 05:00:00	2019-10-02 05:00:00	-3.38	6.94	5.53	-0.26
2019-10-02 06:00:00	2019-10-02 06:00:00	-0.08	6.68	5.4	-0.33
2019-10-02 07:00:00	2019-10-02 07:00:00	3.97	6.42	5.2	-0.61
2019-10-02 08:00:00	2019-10-02 08:00:00	7.09	6.22	5.27	-0.61
2019-10-02 09:00:00	2019-10-02 09:00:00	9.2	6.73	5.56	-0.2
2019-10-02 10:00:00	2019-10-02 10:00:00	14.8	7.91	6.07	0.67
2019-10-02 11:00:00	2019-10-02 11:00:00	15.95	8.91	6.99	2.46
2019-10-02 12:00:00	2019-10-02 12:00:00	17.11	9.17	7.86	5.71
2019-10-02 13:00:00	2019-10-02 13:00:00	8.4	9.37	8.58	8.92
2019-10-02 14:00:00	2019-10-02 14:00:00	2.92	9.42	9.35	12.18
2019-10-02 15:00:00	2019-10-02 15:00:00	-1.28	9.5	9.92	21.1
2019-10-02 16:00:00	2019-10-02 16:00:00	0.56	9.6	10.12	23.42
2019-10-02 17:00:00	2019-10-02 17:00:00	-3.5	9.71	10.17	19.53
2019-10-02 18:00:00	2019-10-02 18:00:00	-3.5	9.73	10.07	14.98
2019-10-02 19:00:00	2019-10-02 19:00:00	-4.17	9.71	9.92	9.87
2019-10-02 20:00:00	2019-10-02 20:00:00	-4.32	9.58	9.61	9.4
2019-10-02 21:00:00	2019-10-02 21:00:00	-5.9	9.45	9.33	7.58
2019-10-02 22:00:00	2019-10-02 22:00:00	-3.15	9.3	8.99	5.84
2019-10-02 23:00:00	2019-10-02 23:00:00	-4.6	9.06	8.71	5.2
2019-10-03	2019-10-03	-5.73	8.86	8.4	3.71
2019-10-03 01:00:00	2019-10-03 01:00:00	-5.19	8.68	8.04	3.61
2019-10-03 02:00:00	2019-10-03 02:00:00	-7.41	8.45	7.76	3.28
2019-10-03 03:00:00	2019-10-03 03:00:00	-6.31	8.22	7.48	2.02
2019-10-03 04:00:00	2019-10-03 04:00:00	-5.83	7.99	7.17	2.07
2019-10-03 05:00:00	2019-10-03 05:00:00	-1.89	7.76	6.94	1.54
2019-10-03 06:00:00	2019-10-03 06:00:00	3.07	7.53	6.79	1.54
2019-10-03 07:00:00	2019-10-03 07:00:00	10.07	7.32	6.66	1.25
2019-10-03 08:00:00	2019-10-03 08:00:00	11.71	7.14	6.86	0.84
2019-10-03 09:00:00	2019-10-03 09:00:00	13.15	7.5	7.38	2.02
2019-10-03 10:00:00	2019-10-03 10:00:00	17.24	8.91	8.1	2.61
2019-10-03 11:00:00	2019-10-03 11:00:00	19.19	9.91	8.97	5.27
2019-10-03 12:00:00	2019-10-03 12:00:00	22.1	10.53	9.71	9.51
2019-10-03 13:00:00	2019-10-03 13:00:00	11.38	10.78	10.43	12.02
2019-10-03 14:00:00	2019-10-03 14:00:00	6.99	10.91	11.2	15.64
2019-10-03 15:00:00	2019-10-03 15:00:00	2.07	11.01	11.76	23.98
2019-10-03 16:00:00	2019-10-03 16:00:00	5.92	11.14	11.92	25.94
2019-10-03 17:00:00	2019-10-03 17:00:00	0.41	11.17	11.92	24.88
2019-10-03 18:00:00	2019-10-03 18:00:00	-3.22	11.22	11.87	17.55
2019-10-03 19:00:00	2019-10-03 19:00:00	-2.97	11.19	11.61	12.74
2019-10-03 20:00:00	2019-10-03 20:00:00	-0.18	11.01	11.28	11.79
2019-10-03 21:00:00	2019-10-03 21:00:00	-0.15	10.89	10.94	9.15
2019-10-03 22:00:00	2019-10-03 22:00:00	-4.37	10.68	10.64	7.89
2019-10-03 23:00:00	2019-10-03 23:00:00	-3.48	10.45	10.3	6.56
2019-10-04	2019-10-04	-6.34	10.19	9.97	5.35
2019-10-04 01:00:00	2019-10-04 01:00:00	-7.18	9.94	9.61	5.58
2019-10-04 02:00:00	2019-10-04 02:00:00	-3.3	9.68	9.33	4.02
2019-10-04 03:00:00	2019-10-04 03:00:00	-4.73	9.42	8.89	3.56
2019-10-04 04:00:00	2019-10-04 04:00:00	-4.93	9.17	8.61	2.84
2019-10-04 05:00:00	2019-10-04 05:00:00	-0.69	8.91	8.4	3.66
2019-10-04 06:00:00	2019-10-04 06:00:00	5.51	8.65	8.22	3.53
2019-10-04 07:00:00	2019-10-04 07:00:00	10.25	8.4	8.07	2.23
2019-10-04 08:00:00	2019-10-04 08:00:00	12.23	8.22	8.22	2.18
2019-10-04 09:00:00	2019-10-04 09:00:00	15.75	8.4	8.56	2.76
2019-10-04 10:00:00	2019-10-04 10:00:00	18.52	9.81	9.3	4.05
2019-10-04 11:00:00	2019-10-04 11:00:00	20.97	10.68	10.2	6.35
2019-10-04 12:00:00	2019-10-04 12:00:00	21.15	11.24	10.76	10.51
2019-10-04 13:00:00	2019-10-04 13:00:00	13.9	11.45	11.51	14.13
2019-10-04 14:00:00	2019-10-04 14:00:00	5.4	11.6	12.23	17.75
2019-10-04 15:00:00	2019-10-04 15:00:00	6.79	11.78	12.61	25.76
2019-10-04 16:00:00	2019-10-04 16:00:00	2.48	11.91	12.82	28.37
2019-10-04 17:00:00	2019-10-04 17:00:00	-0.84	11.94	12.82	27.1
2019-10-04 18:00:00	2019-10-04 18:00:00	3.69	11.99	12.74	16.44
2019-10-04 19:00:00	2019-10-04 19:00:00	2.25	11.99	12.48	13.79
2019-10-04 20:00:00	2019-10-04 20:00:00	-3.38	11.78	12.12	12.61
2019-10-04 21:00:00	2019-10-04 21:00:00	0.13	11.66	11.74	10.58
2019-10-04 22:00:00	2019-10-04 22:00:00	-1.41	11.48	11.48	9.15
2019-10-04 23:00:00	2019-10-04 23:00:00	-3.22	11.19	11.07	8.12
2019-10-05	2019-10-05	-2.02	10.96	10.71	5.68
2019-10-05 01:00:00	2019-10-05 01:00:00	-1.53	10.71	10.43	6.38
2019-10-05 02:00:00	2019-10-05 02:00:00	-4.53	10.4	10.04	4.92
2019-10-05 03:00:00	2019-10-05 03:00:00	-5.01	10.14	9.71	5.1
2019-10-05 04:00:00	2019-10-05 04:00:00	-3.09	9.88	9.43	3.97
2019-10-05 05:00:00	2019-10-05 05:00:00	0.61	9.58	9.17	4.12
2019-10-05 06:00:00	2019-10-05 06:00:00	5.61	9.35	8.97	2.48
2019-10-05 07:00:00	2019-10-05 07:00:00	9.69	9.09	8.84	3.43
2019-10-05 08:00:00	2019-10-05 08:00:00	14.18	8.88	8.97	3.23
2019-10-05 09:00:00	2019-10-05 09:00:00	16.08	8.88	9.45	3.56
2019-10-05 10:00:00	2019-10-05 10:00:00	21.87	10.45	10.07	4.69
2019-10-05 11:00:00	2019-10-05 11:00:00	23.36	11.19	10.76	7.25
2019-10-05 12:00:00	2019-10-05 12:00:00	24.83	11.68	11.56	11.66
2019-10-05 13:00:00	2019-10-05 13:00:00	14.72	11.99	12.36	15.16
2019-10-05 14:00:00	2019-10-05 14:00:00	6.56	12.19	13.15	18.52
2019-10-05 15:00:00	2019-10-05 15:00:00	10.07	12.42	13.64	27.02
2019-10-05 16:00:00	2019-10-05 16:00:00	4.89	12.58	13.87	29.24
2019-10-05 17:00:00	2019-10-05 17:00:00	4.1	12.63	13.95	28.83
2019-10-05 18:00:00	2019-10-05 18:00:00	2.97	12.63	13.82	19.12
2019-10-05 19:00:00	2019-10-05 19:00:00	4.58	12.58	13.56	15.44
2019-10-05 20:00:00	2019-10-05 20:00:00	3.94	12.42	13.33	14.2
2019-10-05 21:00:00	2019-10-05 21:00:00	0.49	12.32	13.07	12.46
2019-10-05 22:00:00	2019-10-05 22:00:00	0.97	12.14	12.77	11.2
2019-10-05 23:00:00	2019-10-05 23:00:00	1.77	11.94	12.43	9.79
2019-10-06	2019-10-06	-0.15	11.73	12.12	8.84
2019-10-06 01:00:00	2019-10-06 01:00:00	0.23	11.5	11.76	7.38
2019-10-06 02:00:00	2019-10-06 02:00:00	0.2	11.24	11.48	7.27
2019-10-06 03:00:00	2019-10-06 03:00:00	-0.28	11.01	11.17	6.99
2019-10-06 04:00:00	2019-10-06 04:00:00	-0.33	10.86	10.87	6.4
2019-10-06 05:00:00	2019-10-06 05:00:00	4.71	10.63	10.71	6.79
2019-10-06 06:00:00	2019-10-06 06:00:00	8.53	10.37	10.51	5.71
2019-10-06 07:00:00	2019-10-06 07:00:00	11.97	10.14	10.38	5.22
2019-10-06 08:00:00	2019-10-06 08:00:00	17.88	9.94	10.51	6.07
2019-10-06 09:00:00	2019-10-06 09:00:00	19.45	9.86	11.15	5.43
2019-10-06 10:00:00	2019-10-06 10:00:00	24.37	11.53	12	7.17
2019-10-06 11:00:00	2019-10-06 11:00:00	28.06	12.27	12.3	9.63
2019-10-06 12:00:00	2019-10-06 12:00:00	28.99	12.71	13.1	13.82
2019-10-06 13:00:00	2019-10-06 13:00:00	16.39	13.07	13.97	17.8
2019-10-06 14:00:00	2019-10-06 14:00:00	9.43	13.45	14.8	21.77
2019-10-06 15:00:00	2019-10-06 15:00:00	8.71	13.68	15.36	30.53
2019-10-06 16:00:00	2019-10-06 16:00:00	10.12	13.91	15.62	37.44
2019-10-06 17:00:00	2019-10-06 17:00:00	5.48	13.99	15.77	31.8
2019-10-06 18:00:00	2019-10-06 18:00:00	8.33	13.97	15.62	21.84
2019-10-06 19:00:00	2019-10-06 19:00:00	5.92	13.89	15.44	18.68
2019-10-06 20:00:00	2019-10-06 20:00:00	4.28	13.79	15.26	17.01
2019-10-06 21:00:00	2019-10-06 21:00:00	4.4	13.66	15	15
2019-10-06 22:00:00	2019-10-06 22:00:00	4.22	13.55	14.64	13.95
2019-10-06 23:00:00	2019-10-06 23:00:00	2.25	13.32	14.28	11.07
2019-10-07	2019-10-07	2.18	13.12	14.05	10.74
2019-10-07 01:00:00	2019-10-07 01:00:00	0.18	12.89	13.72	9.79
2019-10-07 02:00:00	2019-10-07 02:00:00	0.74	12.63	13.36	9.45
2019-10-07 03:00:00	2019-10-07 03:00:00	-0.87	12.37	13.02	9.07
2019-10-07 04:00:00	2019-10-07 04:00:00	0.69	12.12	12.74	7.97
2019-10-07 05:00:00	2019-10-07 05:00:00	4.35	11.89	12.46	8.2
2019-10-07 06:00:00	2019-10-07 06:00:00	9.12	11.6	12.25	8.04
2019-10-07 07:00:00	2019-10-07 07:00:00	13.23	11.35	12.15	7.17
2019-10-07 08:00:00	2019-10-07 08:00:00	18.63	11.14	12.25	6.97
2019-10-07 09:00:00	2019-10-07 09:00:00	19.42	11.04	12.69	7.4
2019-10-07 10:00:00	2019-10-07 10:00:00	27.02	12.53	13.38	8.66
2019-10-07 11:00:00	2019-10-07 11:00:00	29.48	13.5	13.9	11.1
2019-10-07 12:00:00	2019-10-07 12:00:00	29.37	14.02	14.69	15.1
2019-10-07 13:00:00	2019-10-07 13:00:00	18.09	14.22	15.49	19.19
2019-10-07 14:00:00	2019-10-07 14:00:00	9.56	14.5	16.26	23.31
2019-10-07 15:00:00	2019-10-07 15:00:00	13.43	14.71	16.72	34.05
2019-10-07 16:00:00	2019-10-07 16:00:00	8.61	14.89	16.96	37.9
2019-10-07 17:00:00	2019-10-07 17:00:00	9.07	14.86	16.98	33.74
2019-10-07 18:00:00	2019-10-07 18:00:00	8.53	14.86	16.83	22.95
2019-10-07 19:00:00	2019-10-07 19:00:00	2.64	14.76	16.6	19.22
2019-10-07 20:00:00	2019-10-07 20:00:00	0.36	14.66	16.39	17.55
2019-10-07 21:00:00	2019-10-07 21:00:00	6.51	14.5	16.13	15.75
2019-10-07 22:00:00	2019-10-07 22:00:00	3.81	14.3	15.62	13.95
2019-10-07 23:00:00	2019-10-07 23:00:00	1.43	14.09	15.31	12
2019-10-08	2019-10-08	4.12	13.84	14.98	11.58
2019-10-08 01:00:00	2019-10-08 01:00:00	1.84	13.58	14.59	11.1
2019-10-08 02:00:00	2019-10-08 02:00:00	3.02	13.32	14.2	10.25
2019-10-08 03:00:00	2019-10-08 03:00:00	3.33	13.12	13.82	8.76
2019-10-08 04:00:00	2019-10-08 04:00:00	1.74	12.84	13.51	9.17
2019-10-08 05:00:00	2019-10-08 05:00:00	3.92	12.58	13.31	8.48
2019-10-08 06:00:00	2019-10-08 06:00:00	10.17	12.3	13.15	7.61
2019-10-08 07:00:00	2019-10-08 07:00:00	13.33	12.04	12.95	6.61
2019-10-08 08:00:00	2019-10-08 08:00:00	17.73	11.78	13	7.97
2019-10-08 09:00:00	2019-10-08 09:00:00	23.13	11.68	13.33	8.02
2019-10-08 10:00:00	2019-10-08 10:00:00	25.53	13.07	13.74	9.17
2019-10-08 11:00:00	2019-10-08 11:00:00	26.95	14.04	14.33	11.43
2019-10-08 12:00:00	2019-10-08 12:00:00	27.44	14.43	15.1	15.54
2019-10-08 13:00:00	2019-10-08 13:00:00	15.31	14.71	15.95	19.53
2019-10-08 14:00:00	2019-10-08 14:00:00	13.59	14.94	16.7	23.52
2019-10-08 15:00:00	2019-10-08 15:00:00	8.33	15.12	17.21	35.13
2019-10-08 16:00:00	2019-10-08 16:00:00	8.61	15.25	17.47	37.15
2019-10-08 17:00:00	2019-10-08 17:00:00	10.02	15.22	17.42	33.32
2019-10-08 18:00:00	2019-10-08 18:00:00	3.46	15.2	17.24	21.64
2019-10-08 19:00:00	2019-10-08 19:00:00	6.74	15.1	17.01	18.55
2019-10-08 20:00:00	2019-10-08 20:00:00	3.43	14.92	16.72	17.01
2019-10-08 21:00:00	2019-10-08 21:00:00	1.66	14.74	16.44	15.64
2019-10-08 22:00:00	2019-10-08 22:00:00	0.54	14.53	16.03	14.49
2019-10-08 23:00:00	2019-10-08 23:00:00	4.38	14.32	15.77	12.87
2019-10-09	2019-10-09	2.61	14.07	15.26	11.05
2019-10-09 01:00:00	2019-10-09 01:00:00	2.48	13.79	15	10.64
2019-10-09 02:00:00	2019-10-09 02:00:00	1.38	13.5	14.51	9.97
2019-10-09 03:00:00	2019-10-09 03:00:00	0.9	13.25	14.2	9.76
2019-10-09 04:00:00	2019-10-09 04:00:00	3.3	12.99	13.85	8.97
2019-10-09 05:00:00	2019-10-09 05:00:00	3.15	12.68	13.56	8.1
2019-10-09 06:00:00	2019-10-09 06:00:00	8.56	12.42	13.31	8.71
2019-10-09 07:00:00	2019-10-09 07:00:00	12.33	12.17	13.13	7.89
2019-10-09 08:00:00	2019-10-09 08:00:00	16.7	11.94	13.18	7.45
2019-10-09 09:00:00	2019-10-09 09:00:00	20.92	11.81	13.46	7.97
2019-10-09 10:00:00	2019-10-09 10:00:00	25.14	13.19	13.9	8.86
2019-10-09 11:00:00	2019-10-09 11:00:00	27.1	13.89	14.49	9.94
2019-10-09 12:00:00	2019-10-09 12:00:00	26.69	14.3	15.26	14.15
2019-10-09 13:00:00	2019-10-09 13:00:00	15.13	14.53	16.03	18.14
2019-10-09 14:00:00	2019-10-09 14:00:00	13.15	14.79	16.78	22.62
2019-10-09 15:00:00	2019-10-09 15:00:00	10.76	14.94	17.24	31.67
2019-10-09 16:00:00	2019-10-09 16:00:00	8.53	15.07	17.42	37.07
2019-10-09 17:00:00	2019-10-09 17:00:00	8.61	15.12	17.34	30.92
2019-10-09 18:00:00	2019-10-09 18:00:00	5.1	15.07	17.16	20.89
2019-10-09 19:00:00	2019-10-09 19:00:00	3.87	14.99	16.93	18.11
2019-10-09 20:00:00	2019-10-09 20:00:00	5.27	14.86	16.72	16.34
2019-10-09 21:00:00	2019-10-09 21:00:00	0.44	14.63	16.31	15.57
2019-10-09 22:00:00	2019-10-09 22:00:00	1.59	14.45	15.98	13.95
2019-10-09 23:00:00	2019-10-09 23:00:00	3.17	14.22	15.59	12.15
2019-10-10	2019-10-10	-2.12	13.97	15.23	11.79
2019-10-10 01:00:00	2019-10-10 01:00:00	1.33	13.71	14.9	11.02
2019-10-10 02:00:00	2019-10-10 02:00:00	-1.82	13.45	14.54	10.02
2019-10-10 03:00:00	2019-10-10 03:00:00	1.31	13.19	14.13	10.04
2019-10-10 04:00:00	2019-10-10 04:00:00	1.82	12.89	13.74	8.02
2019-10-10 05:00:00	2019-10-10 05:00:00	2.97	12.63	13.49	8.71
2019-10-10 06:00:00	2019-10-10 06:00:00	7.76	12.32	13.36	8.12
2019-10-10 07:00:00	2019-10-10 07:00:00	11.79	12.04	13.13	8.1
2019-10-10 08:00:00	2019-10-10 08:00:00	15.67	11.81	13.13	7.76
2019-10-10 09:00:00	2019-10-10 09:00:00	20.15	11.68	13.28	7.45
2019-10-10 10:00:00	2019-10-10 10:00:00	22.93	12.89	13.67	7.76
2019-10-10 11:00:00	2019-10-10 11:00:00	25.04	13.66	14.23	9.22
2019-10-10 12:00:00	2019-10-10 12:00:00	24.14	13.97	14.98	13.18
2019-10-10 13:00:00	2019-10-10 13:00:00	15.52	14.17	15.77	17.47
2019-10-10 14:00:00	2019-10-10 14:00:00	7.84	14.43	16.52	21.92
2019-10-10 15:00:00	2019-10-10 15:00:00	6.53	14.61	16.9	32.76
2019-10-10 16:00:00	2019-10-10 16:00:00	9.51	14.63	17.03	36.17
2019-10-10 17:00:00	2019-10-10 17:00:00	8.2	14.61	16.9	32.83
2019-10-10 18:00:00	2019-10-10 18:00:00	4.84	14.61	16.72	19.42
2019-10-10 19:00:00	2019-10-10 19:00:00	0.44	14.48	16.52	17.03
2019-10-10 20:00:00	2019-10-10 20:00:00	3.38	14.3	16.21	15.26
2019-10-10 21:00:00	2019-10-10 21:00:00	1.48	14.09	15.95	14.67
2019-10-10 22:00:00	2019-10-10 22:00:00	3.56	13.89	15.52	12.69
2019-10-10 23:00:00	2019-10-10 23:00:00	1.31	13.68	15.16	12.18
2019-10-11	2019-10-11	2.61	13.4	14.8	11.2
2019-10-11 01:00:00	2019-10-11 01:00:00	1.2	13.17	14.36	10.35
2019-10-11 02:00:00	2019-10-11 02:00:00	1.61	12.91	14.02	8.84
2019-10-11 03:00:00	2019-10-11 03:00:00	0.49	12.63	13.61	8.79
2019-10-11 04:00:00	2019-10-11 04:00:00	2.02	12.4	13.28	8.15
2019-10-11 05:00:00	2019-10-11 05:00:00	1.31	12.14	13.02	7.35
2019-10-11 06:00:00	2019-10-11 06:00:00	6.81	11.83	12.82	7.45
2019-10-11 07:00:00	2019-10-11 07:00:00	11.12	11.55	12.64	6.92
2019-10-11 08:00:00	2019-10-11 08:00:00	14.87	11.32	12.61	7.12
2019-10-11 09:00:00	2019-10-11 09:00:00	17.03	11.22	12.87	6.07
2019-10-11 10:00:00	2019-10-11 10:00:00	23.54	12.4	13.43	8.1
2019-10-11 11:00:00	2019-10-11 11:00:00	24.78	13.32	14.28	9.51
2019-10-11 12:00:00	2019-10-11 12:00:00	25.25	13.66	14.87	13.33
2019-10-11 13:00:00	2019-10-11 13:00:00	11.15	13.89	15.57	16.98
2019-10-11 14:00:00	2019-10-11 14:00:00	7.89	14.12	16.21	21.05
2019-10-11 15:00:00	2019-10-11 15:00:00	11.28	14.27	16.47	29.73
2019-10-11 16:00:00	2019-10-11 16:00:00	4.69	14.4	16.6	30.1
2019-10-11 17:00:00	2019-10-11 17:00:00	6.12	14.4	16.52	32.11
2019-10-11 18:00:00	2019-10-11 18:00:00	4.89	14.4	16.42	20.25
2019-10-11 19:00:00	2019-10-11 19:00:00	3.79	14.25	16.08	17.86
2019-10-11 20:00:00	2019-10-11 20:00:00	1.38	14.12	15.77	15.18
2019-10-11 21:00:00	2019-10-11 21:00:00	3.43	13.91	15.34	13.23
2019-10-11 22:00:00	2019-10-11 22:00:00	2.97	13.71	15.08	12.28
2019-10-11 23:00:00	2019-10-11 23:00:00	-0.67	13.5	14.67	11.46
2019-10-12	2019-10-12	-1.23	13.22	14.36	10.17
2019-10-12 01:00:00	2019-10-12 01:00:00	2.28	12.96	14.1	9.89
2019-10-12 02:00:00	2019-10-12 02:00:00	0.79	12.71	13.77	9.71
2019-10-12 03:00:00	2019-10-12 03:00:00	1.71	12.48	13.54	8.74
2019-10-12 04:00:00	2019-10-12 04:00:00	5.2	12.25	13.31	9.04
2019-10-12 05:00:00	2019-10-12 05:00:00	6.48	12.04	13.02	8.17
2019-10-12 06:00:00	2019-10-12 06:00:00	9.56	11.91	12.79	8.74
2019-10-12 07:00:00	2019-10-12 07:00:00	13.13	11.68	12.74	8.15
2019-10-12 08:00:00	2019-10-12 08:00:00	16.6	11.48	12.74	8.07
2019-10-12 09:00:00	2019-10-12 09:00:00	20.09	11.5	13	8.22
2019-10-12 10:00:00	2019-10-12 10:00:00	22.54	12.09	13.38	9.35
2019-10-12 11:00:00	2019-10-12 11:00:00	23.6	12.76	13.9	10.58
2019-10-12 12:00:00	2019-10-12 12:00:00	18.68	13.14	14.51	14.33
2019-10-12 13:00:00	2019-10-12 13:00:00	12.43	13.45	15.18	17.55
2019-10-12 14:00:00	2019-10-12 14:00:00	8.99	13.79	15.67	22.36
2019-10-12 15:00:00	2019-10-12 15:00:00	6.92	14.02	15.95	31.39
2019-10-12 16:00:00	2019-10-12 16:00:00	5.99	14.12	16	32.83
2019-10-12 17:00:00	2019-10-12 17:00:00	7.51	14.07	15.88	26.12
2019-10-12 18:00:00	2019-10-12 18:00:00	5.2	14.04	15.72	17.88
2019-10-12 19:00:00	2019-10-12 19:00:00	6.15	13.94	15.62	16.88
2019-10-12 20:00:00	2019-10-12 20:00:00	0.95	13.79	15.28	15.36
2019-10-12 21:00:00	2019-10-12 21:00:00	3.23	13.66	15.05	14.23
2019-10-12 22:00:00	2019-10-12 22:00:00	3.89	13.5	14.74	12.66
2019-10-12 23:00:00	2019-10-12 23:00:00	2.23	13.27	14.46	11.28
2019-10-13	2019-10-13	1.89	13.09	14.08	10.66
2019-10-13 01:00:00	2019-10-13 01:00:00	-0.15	12.84	13.85	10.51
2019-10-13 02:00:00	2019-10-13 02:00:00	1.38	12.63	13.46	9.81
2019-10-13 03:00:00	2019-10-13 03:00:00	2.69	12.37	13.18	7.97
2019-10-13 04:00:00	2019-10-13 04:00:00	3.46	12.14	12.77	8.15
2019-10-13 05:00:00	2019-10-13 05:00:00	4.15	11.91	12.61	7.89
2019-10-13 06:00:00	2019-10-13 06:00:00	8.35	11.68	12.41	7.99
2019-10-13 07:00:00	2019-10-13 07:00:00	12.36	11.48	12.3	7.71
2019-10-13 08:00:00	2019-10-13 08:00:00	15.41	11.24	12.36	5.66
2019-10-13 09:00:00	2019-10-13 09:00:00	17.57	11.19	12.74	7.2
2019-10-13 10:00:00	2019-10-13 10:00:00	23.85	12.07	13.2	7.89
2019-10-13 11:00:00	2019-10-13 11:00:00	20.45	12.91	13.74	9.66
2019-10-13 12:00:00	2019-10-13 12:00:00	22.21	13.35	14.28	13.23
2019-10-13 13:00:00	2019-10-13 13:00:00	14.62	13.61	14.9	17.14
2019-10-13 14:00:00	2019-10-13 14:00:00	8.79	13.81	15.44	21.77
2019-10-13 15:00:00	2019-10-13 15:00:00	11.48	14.02	15.7	32.5
2019-10-13 16:00:00	2019-10-13 16:00:00	8.61	14.02	15.88	29.32
2019-10-13 17:00:00	2019-10-13 17:00:00	5.92	14.04	15.7	24.45
2019-10-13 18:00:00	2019-10-13 18:00:00	6.17	14.04	15.52	18.04
2019-10-13 19:00:00	2019-10-13 19:00:00	3.02	13.97	15.31	16.13
2019-10-13 20:00:00	2019-10-13 20:00:00	3.74	13.79	15.18	15.1
2019-10-13 21:00:00	2019-10-13 21:00:00	2.02	13.68	14.87	13.9
2019-10-13 22:00:00	2019-10-13 22:00:00	1.97	13.5	14.62	11.74
2019-10-13 23:00:00	2019-10-13 23:00:00	3.61	13.27	14.33	11.25
2019-10-14	2019-10-14	-0.67	13.07	14.02	10.51
2019-10-14 01:00:00	2019-10-14 01:00:00	-1.69	12.84	13.72	10.07
2019-10-14 02:00:00	2019-10-14 02:00:00	-1.87	12.6	13.43	9.1
2019-10-14 03:00:00	2019-10-14 03:00:00	-1.48	12.37	13.13	9.17
2019-10-14 04:00:00	2019-10-14 04:00:00	0.69	12.14	12.82	8.92
2019-10-14 05:00:00	2019-10-14 05:00:00	1.71	11.91	12.61	8.33
2019-10-14 06:00:00	2019-10-14 06:00:00	8.15	11.68	12.43	8.07
2019-10-14 07:00:00	2019-10-14 07:00:00	16.24	11.48	12.23	7.99
2019-10-14 08:00:00	2019-10-14 08:00:00	18.96	11.3	12.71	7.76
2019-10-14 09:00:00	2019-10-14 09:00:00	20.63	11.17	13.31	7.53
2019-10-14 10:00:00	2019-10-14 10:00:00	22.31	12.17	14.05	8.38
2019-10-14 11:00:00	2019-10-14 11:00:00	24.81	13.3	14.51	9.94
2019-10-14 12:00:00	2019-10-14 12:00:00	24.52	13.89	15.05	15.8
2019-10-14 13:00:00	2019-10-14 13:00:00	15.82	14.27	15.49	18.14
2019-10-14 14:00:00	2019-10-14 14:00:00	12.74	14.43	15.82	20.94
2019-10-14 15:00:00	2019-10-14 15:00:00	5.07	14.56	16.08	27.7
2019-10-14 16:00:00	2019-10-14 16:00:00	5.61	14.66	16.24	29.84
2019-10-14 17:00:00	2019-10-14 17:00:00	5.1	14.61	16.08	23.57
2019-10-14 18:00:00	2019-10-14 18:00:00	5.71	14.58	15.93	19.48
2019-10-14 19:00:00	2019-10-14 19:00:00	10.66	14.48	15.8	17.16
2019-10-14 20:00:00	2019-10-14 20:00:00	13.07	14.32	15.54	15.13
2019-10-14 21:00:00	2019-10-14 21:00:00	10.94	14.14	15.41	14.36
2019-10-14 22:00:00	2019-10-14 22:00:00	12.79	13.97	15.23	13.25
2019-10-14 23:00:00	2019-10-14 23:00:00	13.87	13.79	15.03	12.3
2019-10-15	2019-10-15	12.59	13.84	14.87	11.79
2019-10-15 01:00:00	2019-10-15 01:00:00	12.25	13.94	14.74	13.61
2019-10-15 02:00:00	2019-10-15 02:00:00	13.13	13.97	14.59	13.56
2019-10-15 03:00:00	2019-10-15 03:00:00	12.82	13.97	14.51	13.25
2019-10-15 04:00:00	2019-10-15 04:00:00	15.13	13.94	14.31	13.69
2019-10-15 05:00:00	2019-10-15 05:00:00	16.16	13.89	14.15	13.54
2019-10-15 06:00:00	2019-10-15 06:00:00	17.8	13.86	14.28	13.51
2019-10-15 07:00:00	2019-10-15 07:00:00	18.11	13.84	14.36	13.38
2019-10-15 08:00:00	2019-10-15 08:00:00	18.47	13.76	14.67	13.25
2019-10-15 09:00:00	2019-10-15 09:00:00	17.16	13.86	14.74	14.13
2019-10-15 10:00:00	2019-10-15 10:00:00	16.72	14.4	14.9	15.52
2019-10-15 11:00:00	2019-10-15 11:00:00	16.34	14.53	14.82	16.03
2019-10-15 12:00:00	2019-10-15 12:00:00	13.33	14.79	14.56	17.29
2019-10-15 13:00:00	2019-10-15 13:00:00	11.84	14.94	14.67	17.75
2019-10-15 14:00:00	2019-10-15 14:00:00	11.35	14.92	14.54	16.26
2019-10-15 15:00:00	2019-10-15 15:00:00	9.48	14.86	14.62	15.95
2019-10-15 16:00:00	2019-10-15 16:00:00	8.89	14.84	14.62	15.88
2019-10-15 17:00:00	2019-10-15 17:00:00	8.2	14.66	14.49	13.15
2019-10-15 18:00:00	2019-10-15 18:00:00	7.63	14.48	14.33	12.87
2019-10-15 19:00:00	2019-10-15 19:00:00	8.84	14.4	14.18	11.92
2019-10-15 20:00:00	2019-10-15 20:00:00	6.3	14.2	13.97	11.35
2019-10-15 21:00:00	2019-10-15 21:00:00	5.74	14.04	13.85	11.15
2019-10-15 22:00:00	2019-10-15 22:00:00	3.89	13.86	13.69	11.07
2019-10-15 23:00:00	2019-10-15 23:00:00	3.23	13.71	13.43	10.56
2019-10-16	2019-10-16	0.33	13.63	13.15	10.66
2019-10-16 01:00:00	2019-10-16 01:00:00	2.69	13.48	12.87	10.15
2019-10-16 02:00:00	2019-10-16 02:00:00	3.61	13.22	12.56	9.48
2019-10-16 03:00:00	2019-10-16 03:00:00	5.35	12.96	12.3	8.97
2019-10-16 04:00:00	2019-10-16 04:00:00	7.2	12.71	10.97	8.76
2019-10-16 05:00:00	2019-10-16 05:00:00	7.74	12.42	10.97	8.33
2019-10-16 06:00:00	2019-10-16 06:00:00	9.56	12.19	10.92	7.94
2019-10-16 07:00:00	2019-10-16 07:00:00	10.1	12.04	10.87	7.09
2019-10-16 08:00:00	2019-10-16 08:00:00	10.89	11.94	11.02	8.48
2019-10-16 09:00:00	2019-10-16 09:00:00	12.23	11.94	11.23	7.63
2019-10-16 10:00:00	2019-10-16 10:00:00	12.1	11.99	11.33	8.25
2019-10-16 11:00:00	2019-10-16 11:00:00	11.3	12.25	11.41	9.28
2019-10-16 12:00:00	2019-10-16 12:00:00	11.02	12.45	11.35	9.69
2019-10-16 13:00:00	2019-10-16 13:00:00	9.79	12.48	11.66	10.51
2019-10-16 14:00:00	2019-10-16 14:00:00	9.97	12.5	11.64	12.36
2019-10-16 15:00:00	2019-10-16 15:00:00	9.51	12.55	11.61	11.48
2019-10-16 16:00:00	2019-10-16 16:00:00	9.45	12.5	11.51	10.97
2019-10-16 17:00:00	2019-10-16 17:00:00	9.3	12.45	11.53	10.71
2019-10-16 18:00:00	2019-10-16 18:00:00	10.04	12.32	10.99	10.28
2019-10-16 19:00:00	2019-10-16 19:00:00	10.4	12.17	11.02	10.12
2019-10-16 20:00:00	2019-10-16 20:00:00	10.46	12.14	11.2	9.99
2019-10-16 21:00:00	2019-10-16 21:00:00	10.07	12.01	11.28	9.94
2019-10-16 22:00:00	2019-10-16 22:00:00	9.02	11.91	11.3	9.76
2019-10-16 23:00:00	2019-10-16 23:00:00	6.12	11.91	11.15	9.92
2019-10-17	2019-10-17	5.48	11.86	11.25	10.2
2019-10-17 01:00:00	2019-10-17 01:00:00	5.2	11.86	11.17	10.25
2019-10-17 02:00:00	2019-10-17 02:00:00	5.02	11.81	11.05	10.07
2019-10-17 03:00:00	2019-10-17 03:00:00	4.94	11.78	10.94	9.48
2019-10-17 04:00:00	2019-10-17 04:00:00	5.45	11.71	10.81	8.48
2019-10-17 05:00:00	2019-10-17 05:00:00	5.56	11.55	10.71	8.22
2019-10-17 06:00:00	2019-10-17 06:00:00	5.66	11.48	10.58	7.92
2019-10-17 07:00:00	2019-10-17 07:00:00	6.17	11.3	10.4	7.92
2019-10-17 08:00:00	2019-10-17 08:00:00	4.81	11.22	10.33	7.76
2019-10-17 09:00:00	2019-10-17 09:00:00	3.87	11.17	10.2	8.04
2019-10-17 10:00:00	2019-10-17 10:00:00	0.41	11.09	10.04	8.22
2019-10-17 11:00:00	2019-10-17 11:00:00	1.15	11.06	9.76	8.35
2019-10-17 12:00:00	2019-10-17 12:00:00	1.95	11.01	9.61	8.27
2019-10-17 13:00:00	2019-10-17 13:00:00	1.97	10.99	9.48	7.79
2019-10-17 14:00:00	2019-10-17 14:00:00	1.71	10.65	9.33	7.15
2019-10-17 15:00:00	2019-10-17 15:00:00	1.28	10.24	9.12	6.53
2019-10-17 16:00:00	2019-10-17 16:00:00	0.92	10.06	8.92	5.38
2019-10-17 17:00:00	2019-10-17 17:00:00	0.41	9.88	8.63	5.45
2019-10-17 18:00:00	2019-10-17 18:00:00	-0.23	9.68	8.4	5.63
2019-10-17 19:00:00	2019-10-17 19:00:00	0.38	9.53	8.2	5.68
2019-10-17 20:00:00	2019-10-17 20:00:00	0.31	9.32	7.89	5.79
2019-10-17 21:00:00	2019-10-17 21:00:00	-0.56	9.17	7.76	5.33
2019-10-17 22:00:00	2019-10-17 22:00:00	-0.84	8.94	7.48	4.69
2019-10-17 23:00:00	2019-10-17 23:00:00	-1.38	8.78	7.27	4.71
2019-10-18	2019-10-18	-0.84	8.65	6.99	4.79
2019-10-18 01:00:00	2019-10-18 01:00:00	-0.92	8.55	6.74	3.81
2019-10-18 02:00:00	2019-10-18 02:00:00	-1.76	8.4	6.53	3.53
2019-10-18 03:00:00	2019-10-18 03:00:00	-1.23	8.14	6.3	3.43
2019-10-18 04:00:00	2019-10-18 04:00:00	-1.56	7.91	6.07	3.35
2019-10-18 05:00:00	2019-10-18 05:00:00	-1.66	7.76	5.61	2.99
2019-10-18 06:00:00	2019-10-18 06:00:00	0.31	7.63	5.74	2.41
2019-10-18 07:00:00	2019-10-18 07:00:00	0.44	7.5	5.74	2.79
2019-10-18 08:00:00	2019-10-18 08:00:00	2.82	7.3	5.74	1.82
2019-10-18 09:00:00	2019-10-18 09:00:00	2.23	7.22	5.81	1.74
2019-10-18 10:00:00	2019-10-18 10:00:00	2.33	7.35	5.74	1.41
2019-10-18 11:00:00	2019-10-18 11:00:00	1.64	7.37	6.15	3.43
2019-10-18 12:00:00	2019-10-18 12:00:00	1.13	7.32	6.27	3.1
2019-10-18 13:00:00	2019-10-18 13:00:00	0.92	7.53	6.35	4.89
2019-10-18 14:00:00	2019-10-18 14:00:00	0.15	7.63	6.45	7.92
2019-10-18 15:00:00	2019-10-18 15:00:00	0.2	7.68	6.25	4.1
2019-10-18 16:00:00	2019-10-18 16:00:00	0.69	7.68	6.04	5.02
2019-10-18 17:00:00	2019-10-18 17:00:00	0.31	7.6	5.81	4.56
2019-10-18 18:00:00	2019-10-18 18:00:00	-0.33	7.5	5.66	3.74
2019-10-18 19:00:00	2019-10-18 19:00:00	-0.51	7.45	5.84	3.51
2019-10-18 20:00:00	2019-10-18 20:00:00	-0.1	7.4	5.81	2.66
2019-10-18 21:00:00	2019-10-18 21:00:00	-0.28	7.35	5.56	3.05
2019-10-18 22:00:00	2019-10-18 22:00:00	-0.41	7.27	5.53	2.3
2019-10-18 23:00:00	2019-10-18 23:00:00	-0.72	7.19	5.48	1.23
2019-10-19	2019-10-19	0.28	7.12	4.84	2.64
2019-10-19 01:00:00	2019-10-19 01:00:00	-0.51	7.09	4.97	2.99
2019-10-19 02:00:00	2019-10-19 02:00:00	-0.23	7.04	5.07	2.43
2019-10-19 03:00:00	2019-10-19 03:00:00	0.05	6.99	4.99	2.38
2019-10-19 04:00:00	2019-10-19 04:00:00	0.67	6.89	4.89	1.77
2019-10-19 05:00:00	2019-10-19 05:00:00	2.07	6.76	4.89	1.48
2019-10-19 06:00:00	2019-10-19 06:00:00	2.84	6.68	4.84	1.66
2019-10-19 07:00:00	2019-10-19 07:00:00	3.56	6.6	4.84	2.61
2019-10-19 08:00:00	2019-10-19 08:00:00	3.17	6.55	4.69	2.76
2019-10-19 09:00:00	2019-10-19 09:00:00	3.76	6.5	4.69	2.84
2019-10-19 10:00:00	2019-10-19 10:00:00	4.02	6.55	4.79	3.43
2019-10-19 11:00:00	2019-10-19 11:00:00	3.43	6.63	4.81	3.1
2019-10-19 12:00:00	2019-10-19 12:00:00	2.87	6.76	4.84	3.66
2019-10-19 13:00:00	2019-10-19 13:00:00	1.82	6.89	5.02	3.46
2019-10-19 14:00:00	2019-10-19 14:00:00	0.77	7.01	5.15	3.53
2019-10-19 15:00:00	2019-10-19 15:00:00	1.15	7.09	5.2	3.92
2019-10-19 16:00:00	2019-10-19 16:00:00	0.82	7.12	5.22	3.66
2019-10-19 17:00:00	2019-10-19 17:00:00	0.74	7.07	5.22	3.33
2019-10-19 18:00:00	2019-10-19 18:00:00	0.67	7.01	5.2	3.69
2019-10-19 19:00:00	2019-10-19 19:00:00	1.33	6.91	5.17	3.71
2019-10-19 20:00:00	2019-10-19 20:00:00	0.74	6.86	5.15	3.79
2019-10-19 21:00:00	2019-10-19 21:00:00	0.74	6.78	5.12	3.81
2019-10-19 22:00:00	2019-10-19 22:00:00	1.05	6.73	5.07	3.4
2019-10-19 23:00:00	2019-10-19 23:00:00	0.92	6.68	4.99	3.4
2019-10-20	2019-10-20	0.49	6.63	4.89	3.1
2019-10-20 01:00:00	2019-10-20 01:00:00	0.54	6.63	4.89	3.43
2019-10-20 02:00:00	2019-10-20 02:00:00	0.56	6.55	4.84	3.4
2019-10-20 03:00:00	2019-10-20 03:00:00	0.59	6.5	4.81	3.56
2019-10-20 04:00:00	2019-10-20 04:00:00	1.56	6.48	4.76	3.15
2019-10-20 05:00:00	2019-10-20 05:00:00	3.05	6.42	4.71	2.33
2019-10-20 06:00:00	2019-10-20 06:00:00	3.12	6.37	4.48	3.2
2019-10-20 07:00:00	2019-10-20 07:00:00	4.25	6.32	4.51	3.1
2019-10-20 08:00:00	2019-10-20 08:00:00	4.89	6.27	4.69	2.92
2019-10-20 09:00:00	2019-10-20 09:00:00	4.25	6.27	4.79	3.43
2019-10-20 10:00:00	2019-10-20 10:00:00	1.84	6.37	4.84	3.76
2019-10-20 11:00:00	2019-10-20 11:00:00	-1.66	6.53	4.89	3.79
2019-10-20 12:00:00	2019-10-20 12:00:00	-2.25	6.76	4.86	4.15
2019-10-20 13:00:00	2019-10-20 13:00:00	-2.79	6.89	4.81	4.02
2019-10-20 14:00:00	2019-10-20 14:00:00	-3.07	6.99	4.69	4.48
2019-10-20 15:00:00	2019-10-20 15:00:00	-2.89	6.55	4.53	2.74
2019-10-20 16:00:00	2019-10-20 16:00:00	-2.69	5.78	4.38	1.33
2019-10-20 17:00:00	2019-10-20 17:00:00	-2.74	5.55	4.2	0.92
2019-10-20 18:00:00	2019-10-20 18:00:00	-2.71	5.22	4.05	0.92
2019-10-20 19:00:00	2019-10-20 19:00:00	-3.07	5.02	3.84	0.13
2019-10-20 20:00:00	2019-10-20 20:00:00	-3.68	4.91	3.69	0.1
2019-10-20 21:00:00	2019-10-20 21:00:00	-3.61	4.71	3.48	-0.2
2019-10-20 22:00:00	2019-10-20 22:00:00	-4.01	4.61	3.33	-0.46
2019-10-20 23:00:00	2019-10-20 23:00:00	-4.14	4.53	3.15	-0.74
2019-10-21	2019-10-21	-4.65	4.3	2.99	-0.95
2019-10-21 01:00:00	2019-10-21 01:00:00	-4.83	4.09	2.84	-1.28
2019-10-21 02:00:00	2019-10-21 02:00:00	-6.42	3.89	2.66	-1.25
2019-10-21 03:00:00	2019-10-21 03:00:00	-6.03	3.76	2.51	-1.28
2019-10-21 04:00:00	2019-10-21 04:00:00	-4.65	3.58	2.35	-1.48
2019-10-21 05:00:00	2019-10-21 05:00:00	-3.07	3.45	2.2	-2.05
2019-10-21 06:00:00	2019-10-21 06:00:00	-1.69	3.33	2.1	-1.87
2019-10-21 07:00:00	2019-10-21 07:00:00	-0.92	3.12	2.02	-2.53
2019-10-21 08:00:00	2019-10-21 08:00:00	-0.1	2.94	2	-2.61
2019-10-21 09:00:00	2019-10-21 09:00:00	-0.54	2.94	1.97	-2.3
2019-10-21 10:00:00	2019-10-21 10:00:00	-0.72	2.94	1.95	-2.43
2019-10-21 11:00:00	2019-10-21 11:00:00	-2.12	3.12	1.95	-1.92
2019-10-21 12:00:00	2019-10-21 12:00:00	-2.69	3.22	1.97	-0.9
2019-10-21 13:00:00	2019-10-21 13:00:00	-5.06	3.17	2.05	-0.54
2019-10-21 14:00:00	2019-10-21 14:00:00	-5.06	3.17	2.1	-0.54
2019-10-21 15:00:00	2019-10-21 15:00:00	-5.21	3.17	2.07	-0.9
2019-10-21 16:00:00	2019-10-21 16:00:00	-5.67	3.17	1.92	-1.28
2019-10-21 17:00:00	2019-10-21 17:00:00	-8.64	3.07	1.87	2.12
2019-10-21 18:00:00	2019-10-21 18:00:00	-9.22	2.87	1.59	-2.2
2019-10-21 19:00:00	2019-10-21 19:00:00	-10.93	2.76	1.43	-2.56
2019-10-21 20:00:00	2019-10-21 20:00:00	-11.65	2.69	1.07	-2.79
2019-10-21 21:00:00	2019-10-21 21:00:00	-12.74	2.56	0.9	-3.32
2019-10-21 22:00:00	2019-10-21 22:00:00	-13.33	2.28	0.69	-3.27
2019-10-21 23:00:00	2019-10-21 23:00:00	-12.1	1.97	0.36	-4.81
2019-10-22	2019-10-22	-12.92	1.71	0.13	-5.01
2019-10-22 01:00:00	2019-10-22 01:00:00	-13.02	1.46	-0.13	-6.65
2019-10-22 02:00:00	2019-10-22 02:00:00	-12.77	1.28	-0.51	-6.62
2019-10-22 03:00:00	2019-10-22 03:00:00	-13.05	1.07	-0.69	-6.34
2019-10-22 04:00:00	2019-10-22 04:00:00	-11.95	0.82	-0.95	-6.39
2019-10-22 05:00:00	2019-10-22 05:00:00	-11.06	0.66	-1.15	-7.49
2019-10-22 06:00:00	2019-10-22 06:00:00	-8.53	0.43	-1.28	-7.05
2019-10-22 07:00:00	2019-10-22 07:00:00	-6.06	0.26	-1.36	-7.95
2019-10-22 08:00:00	2019-10-22 08:00:00	-3.5	0.08	-1.38	-8.79
2019-10-22 09:00:00	2019-10-22 09:00:00	-1.61	0	-1.13	-8.23
2019-10-22 10:00:00	2019-10-22 10:00:00	0.13	0.51	-0.77	-6.03
2019-10-22 11:00:00	2019-10-22 11:00:00	2.28	1.51	-0.28	-4.68
2019-10-22 12:00:00	2019-10-22 12:00:00	2.07	2.05	0.08	-3.02
2019-10-22 13:00:00	2019-10-22 13:00:00	-3.15	2.3	0.28	-1.3
2019-10-22 14:00:00	2019-10-22 14:00:00	-7.16	2.48	0.56	3.35
2019-10-22 15:00:00	2019-10-22 15:00:00	-8.28	2.66	0.61	12.89
2019-10-22 16:00:00	2019-10-22 16:00:00	-8.81	2.79	0.69	9.92
2019-10-22 17:00:00	2019-10-22 17:00:00	-8.48	2.89	0.74	8.92
2019-10-22 18:00:00	2019-10-22 18:00:00	-7.97	2.92	0.72	1.2
2019-10-22 19:00:00	2019-10-22 19:00:00	-8.61	2.87	0.74	-0.23
2019-10-22 20:00:00	2019-10-22 20:00:00	-9.55	2.79	0.61	-1.76
2019-10-22 21:00:00	2019-10-22 21:00:00	-9.25	2.74	0.61	-1.89
2019-10-22 22:00:00	2019-10-22 22:00:00	-7.77	2.61	0.46	-2.22
2019-10-22 23:00:00	2019-10-22 23:00:00	-9.38	2.48	0.44	-2.69
2019-10-23	2019-10-23	-8.46	2.43	0.33	-2.48
2019-10-23 01:00:00	2019-10-23 01:00:00	-10.01	2.35	0.18	-3.53
2019-10-23 02:00:00	2019-10-23 02:00:00	-9.81	2.25	0.18	-2.89
2019-10-23 03:00:00	2019-10-23 03:00:00	-7.74	2.15	0.05	-2.92
2019-10-23 04:00:00	2019-10-23 04:00:00	-5.98	2.1	-0.05	-2.63
2019-10-23 05:00:00	2019-10-23 05:00:00	-3.66	2	-0.15	-2.51
2019-10-23 06:00:00	2019-10-23 06:00:00	-0.36	1.92	-0.1	-4.04
2019-10-23 07:00:00	2019-10-23 07:00:00	0.72	1.84	-0.08	-2.46
2019-10-23 08:00:00	2019-10-23 08:00:00	1.74	1.74	0.03	-2.25
2019-10-23 09:00:00	2019-10-23 09:00:00	2.71	1.71	0.28	-3.25
2019-10-23 10:00:00	2019-10-23 10:00:00	3.66	1.89	0.61	-2.81
2019-10-23 11:00:00	2019-10-23 11:00:00	3.71	2.17	0.84	-0.15
2019-10-23 12:00:00	2019-10-23 12:00:00	3.56	2.43	0.92	0.67
2019-10-23 13:00:00	2019-10-23 13:00:00	1.97	2.74	1.05	1.97
2019-10-23 14:00:00	2019-10-23 14:00:00	2.12	2.94	1.13	2.71
2019-10-23 15:00:00	2019-10-23 15:00:00	0.13	3.15	1.2	4.15
2019-10-23 16:00:00	2019-10-23 16:00:00	-0.67	3.27	1.28	3.25
2019-10-23 17:00:00	2019-10-23 17:00:00	-0.9	3.35	1.36	3.05
2019-10-23 18:00:00	2019-10-23 18:00:00	-1.13	3.35	1.41	2.02
2019-10-23 19:00:00	2019-10-23 19:00:00	-1.87	3.33	1.46	1.61
2019-10-23 20:00:00	2019-10-23 20:00:00	0.49	3.3	1.48	1.33
2019-10-23 21:00:00	2019-10-23 21:00:00	2.15	3.27	1.51	1.18
2019-10-23 22:00:00	2019-10-23 22:00:00	2.56	3.25	1.48	0.87
2019-10-23 23:00:00	2019-10-23 23:00:00	2.64	3.2	1.54	0.49
2019-10-24	2019-10-24	3.15	3.17	1.69	0.44
2019-10-24 01:00:00	2019-10-24 01:00:00	3.53	3.1	1.77	0.74
2019-10-24 02:00:00	2019-10-24 02:00:00	2.66	3.07	1.87	1
2019-10-24 03:00:00	2019-10-24 03:00:00	1.31	3.07	1.95	1.71
2019-10-24 04:00:00	2019-10-24 04:00:00	2.23	3.1	2.02	1.71
2019-10-24 05:00:00	2019-10-24 05:00:00	4.22	3.12	2.02	1.97
2019-10-24 06:00:00	2019-10-24 06:00:00	5.89	3.2	2.1	1.95
2019-10-24 07:00:00	2019-10-24 07:00:00	5.74	3.22	2.25	1.64
2019-10-24 08:00:00	2019-10-24 08:00:00	6.63	3.17	2.61	1.33
2019-10-24 09:00:00	2019-10-24 09:00:00	7.76	3.27	2.87	1.48
2019-10-24 10:00:00	2019-10-24 10:00:00	7.33	3.45	3.35	2.28
2019-10-24 11:00:00	2019-10-24 11:00:00	6.71	3.68	3.58	3.35
2019-10-24 12:00:00	2019-10-24 12:00:00	7.66	4.02	3.74	4.3
2019-10-24 13:00:00	2019-10-24 13:00:00	6.12	4.27	3.87	4.89
2019-10-24 14:00:00	2019-10-24 14:00:00	5.84	4.5	3.99	6.15
2019-10-24 15:00:00	2019-10-24 15:00:00	5.27	4.63	4.15	8.1
2019-10-24 16:00:00	2019-10-24 16:00:00	5.2	4.71	4.17	5.45
2019-10-24 17:00:00	2019-10-24 17:00:00	6.22	4.79	4.15	7.38
2019-10-24 18:00:00	2019-10-24 18:00:00	6.53	4.79	4.25	4.81
2019-10-24 19:00:00	2019-10-24 19:00:00	5.76	4.84	4.43	4.3
2019-10-24 20:00:00	2019-10-24 20:00:00	5.84	4.86	4.48	3.92
2019-10-24 21:00:00	2019-10-24 21:00:00	6.02	4.89	4.46	3.92
2019-10-24 22:00:00	2019-10-24 22:00:00	6.25	4.91	4.56	4.94
2019-10-24 23:00:00	2019-10-24 23:00:00	5.81	4.91	4.66	5.12
2019-10-25	2019-10-25	5.74	4.96	4.71	4.51
2019-10-25 01:00:00	2019-10-25 01:00:00	5.56	5.02	4.76	4.81
2019-10-25 02:00:00	2019-10-25 02:00:00	6.2	5.04	4.76	4.94
2019-10-25 03:00:00	2019-10-25 03:00:00	5.22	5.09	4.81	5.07
2019-10-25 04:00:00	2019-10-25 04:00:00	4.76	5.12	4.76	4.99
2019-10-25 05:00:00	2019-10-25 05:00:00	5.35	5.17	4.81	4.89
2019-10-25 06:00:00	2019-10-25 06:00:00	6.27	5.17	4.81	4.38
2019-10-25 07:00:00	2019-10-25 07:00:00	6.35	5.17	4.89	4.63
2019-10-25 08:00:00	2019-10-25 08:00:00	8.79	5.17	4.97	4.74
2019-10-25 09:00:00	2019-10-25 09:00:00	10.53	5.14	5.12	4.2
2019-10-25 10:00:00	2019-10-25 10:00:00	8.48	5.19	5.33	4.46
2019-10-25 11:00:00	2019-10-25 11:00:00	7.58	5.35	5.45	5.02
2019-10-25 12:00:00	2019-10-25 12:00:00	6.99	5.48	5.53	5.33
2019-10-25 13:00:00	2019-10-25 13:00:00	6.48	5.68	5.61	6.04
2019-10-25 14:00:00	2019-10-25 14:00:00	6.4	5.89	5.71	6.94
2019-10-25 15:00:00	2019-10-25 15:00:00	6.04	6.04	5.71	6.74
2019-10-25 16:00:00	2019-10-25 16:00:00	3.35	6.07	5.79	5.97
2019-10-25 17:00:00	2019-10-25 17:00:00	2.74	6.07	5.79	5.97
2019-10-25 18:00:00	2019-10-25 18:00:00	2.35	6.04	5.74	5.48
2019-10-25 19:00:00	2019-10-25 19:00:00	2.56	6.04	5.71	5.17
2019-10-25 20:00:00	2019-10-25 20:00:00	1.69	6.01	5.61	4.99
2019-10-25 21:00:00	2019-10-25 21:00:00	1.66	5.94	5.56	4.07
2019-10-25 22:00:00	2019-10-25 22:00:00	1	5.86	5.4	3.87
2019-10-25 23:00:00	2019-10-25 23:00:00	1.1	5.81	5.27	3.94
2019-10-26	2019-10-26	1.48	5.78	5.15	3.81
2019-10-26 01:00:00	2019-10-26 01:00:00	1.95	5.76	5.07	3.61
2019-10-26 02:00:00	2019-10-26 02:00:00	1.41	5.71	4.94	3.53
2019-10-26 03:00:00	2019-10-26 03:00:00	2.92	5.66	4.94	2.25
2019-10-26 04:00:00	2019-10-26 04:00:00	3.23	5.58	4.84	2.1
2019-10-26 05:00:00	2019-10-26 05:00:00	2.99	5.53	4.69	2.28
2019-10-26 06:00:00	2019-10-26 06:00:00	3.23	5.48	4.58	2.99
2019-10-26 07:00:00	2019-10-26 07:00:00	3.35	5.43	4.58	2.59
2019-10-26 08:00:00	2019-10-26 08:00:00	3.79	5.37	4.63	3.28
2019-10-26 09:00:00	2019-10-26 09:00:00	4.1	5.37	4.63	3.23
2019-10-26 10:00:00	2019-10-26 10:00:00	3.28	5.43	4.63	3.23
2019-10-26 11:00:00	2019-10-26 11:00:00	3.15	5.48	4.63	3.3
2019-10-26 12:00:00	2019-10-26 12:00:00	2.69	5.5	4.63	3.56
2019-10-26 13:00:00	2019-10-26 13:00:00	2.25	5.55	4.63	3.99
2019-10-26 14:00:00	2019-10-26 14:00:00	1.61	5.6	4.63	3.76
2019-10-26 15:00:00	2019-10-26 15:00:00	1.69	5.48	4.61	3.66
2019-10-26 16:00:00	2019-10-26 16:00:00	1.64	5.53	4.56	3.48
2019-10-26 17:00:00	2019-10-26 17:00:00	1	5.53	4.51	3.61
2019-10-26 18:00:00	2019-10-26 18:00:00	0.49	5.48	4.46	3.1
2019-10-26 19:00:00	2019-10-26 19:00:00	0.79	5.4	4.38	3.02
2019-10-26 20:00:00	2019-10-26 20:00:00	0.56	5.35	4.33	2.71
2019-10-26 21:00:00	2019-10-26 21:00:00	1.18	5.3	4.12	2.82
2019-10-26 22:00:00	2019-10-26 22:00:00	1.07	5.22	4.05	2.94
2019-10-26 23:00:00	2019-10-26 23:00:00	1.1	5.17	4.02	2.71
2019-10-27	2019-10-27	0.82	5.09	3.89	2.53
2019-10-27 01:00:00	2019-10-27 01:00:00	0.84	5.07	3.79	2.74
2019-10-27 02:00:00	2019-10-27 02:00:00	1.46	5.02	3.69	1.79
2019-10-27 03:00:00	2019-10-27 03:00:00	2.1	4.99	3.74	2.33
2019-10-27 04:00:00	2019-10-27 04:00:00	3.15	4.94	3.74	2.25
2019-10-27 05:00:00	2019-10-27 05:00:00	5.71	4.91	3.74	1.69
2019-10-27 06:00:00	2019-10-27 06:00:00	6.99	4.89	3.81	2.25
2019-10-27 07:00:00	2019-10-27 07:00:00	8.66	4.84	4.05	1.54
2019-10-27 08:00:00	2019-10-27 08:00:00	9.66	4.79	4.56	2.69
2019-10-27 09:00:00	2019-10-27 09:00:00	10.22	4.84	5.2	3.33
2019-10-27 10:00:00	2019-10-27 10:00:00	10.4	5.04	5.71	4.17
2019-10-27 11:00:00	2019-10-27 11:00:00	11.28	5.35	6.2	5.2
2019-10-27 12:00:00	2019-10-27 12:00:00	9.94	5.86	6.51	7.33
2019-10-27 13:00:00	2019-10-27 13:00:00	7.99	6.25	6.58	9.25
2019-10-27 14:00:00	2019-10-27 14:00:00	7.22	6.48	6.74	12.38
2019-10-27 15:00:00	2019-10-27 15:00:00	6.76	6.6	6.81	13.13
2019-10-27 16:00:00	2019-10-27 16:00:00	6.4	6.73	6.74	12.38
2019-10-27 17:00:00	2019-10-27 17:00:00	6.38	6.83	6.68	12.54
2019-10-27 18:00:00	2019-10-27 18:00:00	5.48	6.86	6.79	7.84
2019-10-27 19:00:00	2019-10-27 19:00:00	6.07	6.89	6.74	7.45
2019-10-27 20:00:00	2019-10-27 20:00:00	6.4	6.89	6.63	6.48
2019-10-27 21:00:00	2019-10-27 21:00:00	6.84	6.89	6.61	6.04
2019-10-27 22:00:00	2019-10-27 22:00:00	6.86	6.89	6.53	6.04
2019-10-27 23:00:00	2019-10-27 23:00:00	7.2	6.89	6.51	5.66
2019-10-28	2019-10-28	6.99	6.89	6.45	5.74
2019-10-28 01:00:00	2019-10-28 01:00:00	6.74	6.86	6.4	5.68
2019-10-28 02:00:00	2019-10-28 02:00:00	6.89	6.81	6.38	5.4
2019-10-28 03:00:00	2019-10-28 03:00:00	6.22	6.81	6.35	5.97
2019-10-28 04:00:00	2019-10-28 04:00:00	8.89	6.83	6.33	6.04
2019-10-28 05:00:00	2019-10-28 05:00:00	9.99	6.83	6.4	6.04
2019-10-28 06:00:00	2019-10-28 06:00:00	9.94	6.83	6.51	5.86
2019-10-28 07:00:00	2019-10-28 07:00:00	10.76	6.86	6.63	5.94
2019-10-28 08:00:00	2019-10-28 08:00:00	12.36	6.83	7.02	5.81
2019-10-28 09:00:00	2019-10-28 09:00:00	12	6.89	7.38	6.81
2019-10-28 10:00:00	2019-10-28 10:00:00	10.94	7.01	7.63	7.84
2019-10-28 11:00:00	2019-10-28 11:00:00	9.92	7.37	7.76	7.81
2019-10-28 12:00:00	2019-10-28 12:00:00	9.58	8.14	7.86	8.53
2019-10-28 13:00:00	2019-10-28 13:00:00	9.22	8.5	7.92	11.17
2019-10-28 14:00:00	2019-10-28 14:00:00	8.92	8.6	7.94	10.89
2019-10-28 15:00:00	2019-10-28 15:00:00	9.12	8.65	8.04	9.74
2019-10-28 16:00:00	2019-10-28 16:00:00	9.74	8.65	8.04	9.12
2019-10-28 17:00:00	2019-10-28 17:00:00	9.3	8.68	8.1	8.66
2019-10-28 18:00:00	2019-10-28 18:00:00	9.89	8.71	8.1	8.15
2019-10-28 19:00:00	2019-10-28 19:00:00	9.74	8.71	8.12	7.97
2019-10-28 20:00:00	2019-10-28 20:00:00	10.02	8.73	8.17	7.76
2019-10-28 21:00:00	2019-10-28 21:00:00	9.81	8.73	8.17	7.89
2019-10-28 22:00:00	2019-10-28 22:00:00	9.04	8.78	8.22	8.53
2019-10-28 23:00:00	2019-10-28 23:00:00	9.56	8.78	8.2	8.33
2019-10-29	2019-10-29	8.89	8.78	8.15	8.38
2019-10-29 01:00:00	2019-10-29 01:00:00	9.76	8.78	8.1	8.53
2019-10-29 02:00:00	2019-10-29 02:00:00	9.56	8.76	8.2	8.71
2019-10-29 03:00:00	2019-10-29 03:00:00	9.48	8.71	8.2	7.71
2019-10-29 04:00:00	2019-10-29 04:00:00	9.61	8.68	8.2	8.33
2019-10-29 05:00:00	2019-10-29 05:00:00	11.07	8.65	8.33	7.94
2019-10-29 06:00:00	2019-10-29 06:00:00	12.1	8.6	8.48	8.48
2019-10-29 07:00:00	2019-10-29 07:00:00	13.28	8.6	8.66	7.99
2019-10-29 08:00:00	2019-10-29 08:00:00	13.74	8.6	9.1	8.27
2019-10-29 09:00:00	2019-10-29 09:00:00	14.33	8.55	9.45	8.4
2019-10-29 10:00:00	2019-10-29 10:00:00	15.23	8.63	9.79	9.51
2019-10-29 11:00:00	2019-10-29 11:00:00	16.52	9.6	10.25	9.81
2019-10-29 12:00:00	2019-10-29 12:00:00	13.85	10.06	10.64	11.12
2019-10-29 13:00:00	2019-10-29 13:00:00	12.2	10.24	10.76	12.38
2019-10-29 14:00:00	2019-10-29 14:00:00	12.25	10.17	10.84	12.18
2019-10-29 15:00:00	2019-10-29 15:00:00	12.61	10.4	10.87	18.63
2019-10-29 16:00:00	2019-10-29 16:00:00	11.71	10.58	10.84	18.27
2019-10-29 17:00:00	2019-10-29 17:00:00	10.89	10.58	10.92	13.43
2019-10-29 18:00:00	2019-10-29 18:00:00	10.99	10.53	10.87	11.66
2019-10-29 19:00:00	2019-10-29 19:00:00	12.05	10.5	10.71	11.05
2019-10-29 20:00:00	2019-10-29 20:00:00	10.64	10.53	10.81	10.97
2019-10-29 21:00:00	2019-10-29 21:00:00	10.43	10.53	10.71	10.89
2019-10-29 22:00:00	2019-10-29 22:00:00	8.02	10.5	10.71	10.25
2019-10-29 23:00:00	2019-10-29 23:00:00	8.1	10.5	10.64	9.99
2019-10-30	2019-10-30	7.12	10.47	10.3	10.56
2019-10-30 01:00:00	2019-10-30 01:00:00	7.45	10.4	10.17	9.74
2019-10-30 02:00:00	2019-10-30 02:00:00	8.33	10.32	10.15	9.48
2019-10-30 03:00:00	2019-10-30 03:00:00	6.94	10.22	9.97	9.15
2019-10-30 04:00:00	2019-10-30 04:00:00	8.86	9.99	9.89	8.71
2019-10-30 05:00:00	2019-10-30 05:00:00	9.92	9.76	9.79	7.71
2019-10-30 06:00:00	2019-10-30 06:00:00	10.66	9.6	9.51	7.79
2019-10-30 07:00:00	2019-10-30 07:00:00	11.71	9.45	9.58	8.17
2019-10-30 08:00:00	2019-10-30 08:00:00	12.2	9.4	9.51	8.1
2019-10-30 09:00:00	2019-10-30 09:00:00	13.23	9.32	9.69	8.15
2019-10-30 10:00:00	2019-10-30 10:00:00	13.05	9.35	9.74	8.58
2019-10-30 11:00:00	2019-10-30 11:00:00	12.23	9.5	9.79	9.1
2019-10-30 12:00:00	2019-10-30 12:00:00	11.07	9.63	9.87	9.35
2019-10-30 13:00:00	2019-10-30 13:00:00	9.81	9.71	9.94	10.25
2019-10-30 14:00:00	2019-10-30 14:00:00	8.27	9.81	9.84	9.99
2019-10-30 15:00:00	2019-10-30 15:00:00	7.89	9.83	9.92	9.94
2019-10-30 16:00:00	2019-10-30 16:00:00	6.43	9.86	9.84	9.97
2019-10-30 17:00:00	2019-10-30 17:00:00	5.27	9.81	9.79	9.43
2019-10-30 18:00:00	2019-10-30 18:00:00	4.89	9.71	9.63	8.94
2019-10-30 19:00:00	2019-10-30 19:00:00	3.99	9.58	9.51	8.35
2019-10-30 20:00:00	2019-10-30 20:00:00	5.04	9.5	9.4	8.3
2019-10-30 21:00:00	2019-10-30 21:00:00	4.56	9.37	9.25	8.04
2019-10-30 22:00:00	2019-10-30 22:00:00	4.46	9.24	9.1	7.76
2019-10-30 23:00:00	2019-10-30 23:00:00	3.94	9.17	8.99	7.3
2019-10-31	2019-10-31	3.66	9.04	8.86	7.27
2019-10-31 01:00:00	2019-10-31 01:00:00	3.61	8.91	8.71	7.09
2019-10-31 02:00:00	2019-10-31 02:00:00	4.07	8.78	8.58	6.99
2019-10-31 03:00:00	2019-10-31 03:00:00	3.64	8.68	8.48	6.22
2019-10-31 04:00:00	2019-10-31 04:00:00	1.13	8.58	8.38	6.71
2019-10-31 05:00:00	2019-10-31 05:00:00	1.84	8.5	8.27	6.74
2019-10-31 06:00:00	2019-10-31 06:00:00	6.15	8.42	8.17	6.25
2019-10-31 07:00:00	2019-10-31 07:00:00	10.81	8.3	8.07	6.25
2019-10-31 08:00:00	2019-10-31 08:00:00	13.43	8.24	8.4	6.22
2019-10-31 09:00:00	2019-10-31 09:00:00	14.92	8.17	9.02	5.99
2019-10-31 10:00:00	2019-10-31 10:00:00	14.98	8.09	9.48	6.15
2019-10-31 11:00:00	2019-10-31 11:00:00	13.97	8.94	9.74	6.53
2019-10-31 12:00:00	2019-10-31 12:00:00	13.49	9.55	9.97	9.12
2019-10-31 13:00:00	2019-10-31 13:00:00	12.12	9.88	10.17	12.12
2019-10-31 14:00:00	2019-10-31 14:00:00	11.48	10.12	10.3	19.66
2019-10-31 15:00:00	2019-10-31 15:00:00	10.07	10.14	10.43	16.78
2019-10-31 16:00:00	2019-10-31 16:00:00	9.97	10.24	10.46	12.71
2019-10-31 17:00:00	2019-10-31 17:00:00	10.48	10.35	10.46	11.84
2019-10-31 18:00:00	2019-10-31 18:00:00	9.43	10.37	10.43	10.92
2019-10-31 19:00:00	2019-10-31 19:00:00	12.28	10.42	10.33	10.46
2019-10-31 20:00:00	2019-10-31 20:00:00	11.74	10.45	10.28	10.25
2019-10-31 21:00:00	2019-10-31 21:00:00	11.69	10.5	10.3	9.99
2019-10-31 22:00:00	2019-10-31 22:00:00	11.41	10.53	10.25	9.84
2019-10-31 23:00:00	2019-10-31 23:00:00	11.1	10.53	10.28	9.63
2019-11-01	2019-11-01	10.07	10.5	10.3	10.07
2019-11-01 01:00:00	2019-11-01 01:00:00	9.89	10.58	9.87	10.3
2019-11-01 02:00:00	2019-11-01 02:00:00	10.2	10.63	9.99	10.2
2019-11-01 03:00:00	2019-11-01 03:00:00	9.63	10.58	9.92	10.02
2019-11-01 04:00:00	2019-11-01 04:00:00	9.48	10.53	10.07	9.87
2019-11-01 05:00:00	2019-11-01 05:00:00	10.99	10.47	10.07	9.35
2019-11-01 06:00:00	2019-11-01 06:00:00	11.66	10.45	10.02	9.48
2019-11-01 07:00:00	2019-11-01 07:00:00	12.82	10.37	10.07	9.84
2019-11-01 08:00:00	2019-11-01 08:00:00	13.77	10.32	10.1	9.35
2019-11-01 09:00:00	2019-11-01 09:00:00	15.7	10.27	10.53	9.04
2019-11-01 10:00:00	2019-11-01 10:00:00	14.74	10.32	10.71	9.43
2019-11-01 11:00:00	2019-11-01 11:00:00	14.41	10.35	10.89	10.3
2019-11-01 12:00:00	2019-11-01 12:00:00	13.59	10.53	11.05	10.74
2019-11-01 13:00:00	2019-11-01 13:00:00	12.95	11.01	11.15	11.02
2019-11-01 14:00:00	2019-11-01 14:00:00	12.69	11.3	11.17	20.43
2019-11-01 15:00:00	2019-11-01 15:00:00	12.38	11.24	11.12	13.46
2019-11-01 16:00:00	2019-11-01 16:00:00	12.23	11.3	11.2	12.95
2019-11-01 17:00:00	2019-11-01 17:00:00	10.71	11.3	11.23	12.43
2019-11-01 18:00:00	2019-11-01 18:00:00	11.12	11.3	11.15	11.46
2019-11-01 19:00:00	2019-11-01 19:00:00	10.97	11.27	11.05	11.17
2019-11-01 20:00:00	2019-11-01 20:00:00	11.46	11.27	11.07	11.25
2019-11-01 21:00:00	2019-11-01 21:00:00	10.43	11.27	10.92	11.02
2019-11-01 22:00:00	2019-11-01 22:00:00	8.12	11.22	10.99	10.51
2019-11-01 23:00:00	2019-11-01 23:00:00	5.92	11.17	10.92	10.3
2019-11-02	2019-11-02	5.99	11.14	10.79	10.64
2019-11-02 01:00:00	2019-11-02 01:00:00	4.86	11.12	10.61	10.33
2019-11-02 02:00:00	2019-11-02 02:00:00	4.53	11.06	10.43	10.66
2019-11-02 03:00:00	2019-11-02 03:00:00	4.22	10.99	10.22	9.48
2019-11-02 04:00:00	2019-11-02 04:00:00	4.43	10.76	10.04	8.48
2019-11-02 05:00:00	2019-11-02 05:00:00	4.48	10.55	9.81	8.61
2019-11-02 06:00:00	2019-11-02 06:00:00	4.51	10.27	9.66	8.07
2019-11-02 07:00:00	2019-11-02 07:00:00	4.07	10.06	9.51	7.79
2019-11-02 08:00:00	2019-11-02 08:00:00	2.84	9.88	9.38	7.66
2019-11-02 09:00:00	2019-11-02 09:00:00	3.15	9.68	9.25	7.38
2019-11-02 10:00:00	2019-11-02 10:00:00	3.38	9.53	9.1	7.33
2019-11-02 11:00:00	2019-11-02 11:00:00	2.38	9.4	8.99	7.33
2019-11-02 12:00:00	2019-11-02 12:00:00	1.31	9.19	8.84	7.17
2019-11-02 13:00:00	2019-11-02 13:00:00	0.33	8.88	8.63	6.97
2019-11-02 14:00:00	2019-11-02 14:00:00	0.31	8.81	8.48	6.86
2019-11-02 15:00:00	2019-11-02 15:00:00	0.26	8.63	8.27	6.58
2019-11-02 16:00:00	2019-11-02 16:00:00	-0.2	8.42	8.04	6.17
2019-11-02 17:00:00	2019-11-02 17:00:00	-0.59	8.22	7.81	5.79
2019-11-02 18:00:00	2019-11-02 18:00:00	-0.9	8.09	7.58	5.56
2019-11-02 19:00:00	2019-11-02 19:00:00	-1.13	7.89	7.3	5.25
2019-11-02 20:00:00	2019-11-02 20:00:00	-1.3	7.68	7.02	5.1
2019-11-02 21:00:00	2019-11-02 21:00:00	-1.71	7.27	6.76	4.66
2019-11-02 22:00:00	2019-11-02 22:00:00	-1.46	7.07	6.48	4.3
2019-11-02 23:00:00	2019-11-02 23:00:00	-1.84	6.81	6.22	4.05
2019-11-03	2019-11-03	-1.79	6.55	5.97	3.61
2019-11-03 01:00:00	2019-11-03 01:00:00	-2.74	6.25	5.76	3.51
2019-11-03 02:00:00	2019-11-03 02:00:00	-2.38	6.07	5.51	3.15
2019-11-03 03:00:00	2019-11-03 03:00:00	-3.89	5.94	5.33	3.17
2019-11-03 04:00:00	2019-11-03 04:00:00	-5.96	5.84	4.99	2.92
2019-11-03 05:00:00	2019-11-03 05:00:00	-5.8	5.71	4.74	2.82
2019-11-03 06:00:00	2019-11-03 06:00:00	-6.77	5.5	4.51	2.2
2019-11-03 07:00:00	2019-11-03 07:00:00	-2.35	5.43	4.3	2.1
2019-11-03 08:00:00	2019-11-03 08:00:00	-1.53	5.27	4.1	1.79
2019-11-03 09:00:00	2019-11-03 09:00:00	0.33	5.17	4.2	0.61
2019-11-03 10:00:00	2019-11-03 10:00:00	0.82	4.96	4.46	0.64
2019-11-03 11:00:00	2019-11-03 11:00:00	3.35	5.63	4.92	0.72
2019-11-03 12:00:00	2019-11-03 12:00:00	1.56	5.94	5.51	1.69
2019-11-03 13:00:00	2019-11-03 13:00:00	-2.17	6.09	5.97	1.82
2019-11-03 14:00:00	2019-11-03 14:00:00	-1.97	6.12	6.17	12.36
2019-11-03 15:00:00	2019-11-03 15:00:00	-4.24	6.17	6.15	15.67
2019-11-03 16:00:00	2019-11-03 16:00:00	-6.36	6.14	6.04	15.49
2019-11-03 17:00:00	2019-11-03 17:00:00	-5.44	6.12	5.79	6.25
2019-11-03 18:00:00	2019-11-03 18:00:00	-6.9	5.94	5.58	4.43
2019-11-03 19:00:00	2019-11-03 19:00:00	-6.06	5.78	5.33	3.25
2019-11-03 20:00:00	2019-11-03 20:00:00	-5.7	5.63	5.02	2.97
2019-11-03 21:00:00	2019-11-03 21:00:00	-7.16	5.43	4.76	2.64
2019-11-03 22:00:00	2019-11-03 22:00:00	-7.16	5.35	4.53	1.82
2019-11-03 23:00:00	2019-11-03 23:00:00	-6.39	5.14	4.25	1.48
2019-11-04	2019-11-04	-5.42	4.99	4.02	1.13
2019-11-04 01:00:00	2019-11-04 01:00:00	-5.39	4.84	3.79	0.97
2019-11-04 02:00:00	2019-11-04 02:00:00	-5.62	4.71	3.58	0.23
2019-11-04 03:00:00	2019-11-04 03:00:00	-6.72	4.53	3.43	0.64
2019-11-04 04:00:00	2019-11-04 04:00:00	-4.24	4.4	3.3	0.56
2019-11-04 05:00:00	2019-11-04 05:00:00	-3.35	4.27	3.12	0.33
2019-11-04 06:00:00	2019-11-04 06:00:00	-2.89	4.2	2.97	0.69
2019-11-04 07:00:00	2019-11-04 07:00:00	-2.15	4.15	2.87	0.67
2019-11-04 08:00:00	2019-11-04 08:00:00	-0.05	4.04	2.84	0.49
2019-11-04 09:00:00	2019-11-04 09:00:00	2.33	3.97	2.84	0.54
2019-11-04 10:00:00	2019-11-04 10:00:00	2.66	3.94	2.99	0.44
2019-11-04 11:00:00	2019-11-04 11:00:00	5.17	4.25	3.43	1.05
2019-11-04 12:00:00	2019-11-04 12:00:00	1.33	4.48	3.94	1.69
2019-11-04 13:00:00	2019-11-04 13:00:00	-0.72	4.58	4.43	2.33
2019-11-04 14:00:00	2019-11-04 14:00:00	-0.67	4.76	4.81	11.46
2019-11-04 15:00:00	2019-11-04 15:00:00	1.1	4.84	4.99	9.38
2019-11-04 16:00:00	2019-11-04 16:00:00	-2.46	4.96	5.04	16.72
2019-11-04 17:00:00	2019-11-04 17:00:00	-1.46	4.99	5.04	7.45
2019-11-04 18:00:00	2019-11-04 18:00:00	-0.72	4.99	5.02	5.74
2019-11-04 19:00:00	2019-11-04 19:00:00	0.18	4.94	4.94	4.94
2019-11-04 20:00:00	2019-11-04 20:00:00	0.79	4.91	4.81	4.3
2019-11-04 21:00:00	2019-11-04 21:00:00	1.56	4.91	4.76	3.76
2019-11-04 22:00:00	2019-11-04 22:00:00	0.69	4.91	4.71	3.74
2019-11-04 23:00:00	2019-11-04 23:00:00	1.41	4.94	4.69	3.87
2019-11-05	2019-11-05	1.15	5.02	4.63	3.61
2019-11-05 01:00:00	2019-11-05 01:00:00	1.51	5.07	4.61	3.43
2019-11-05 02:00:00	2019-11-05 02:00:00	0.95	5.07	4.58	3.35
2019-11-05 03:00:00	2019-11-05 03:00:00	1.2	5.09	4.56	3.71
2019-11-05 04:00:00	2019-11-05 04:00:00	2.02	5.09	4.53	3.76
2019-11-05 05:00:00	2019-11-05 05:00:00	2.43	5.09	4.51	3.74
2019-11-05 06:00:00	2019-11-05 06:00:00	2.94	5.12	4.48	3.76
2019-11-05 07:00:00	2019-11-05 07:00:00	3.25	5.14	4.48	3.81
2019-11-05 08:00:00	2019-11-05 08:00:00	3.74	5.09	4.51	3.61
2019-11-05 09:00:00	2019-11-05 09:00:00	3.81	5.09	4.51	3.56
2019-11-05 10:00:00	2019-11-05 10:00:00	3.71	5.17	4.56	3.79
2019-11-05 11:00:00	2019-11-05 11:00:00	3.61	5.25	4.58	3.81
2019-11-05 12:00:00	2019-11-05 12:00:00	2.69	5.3	4.63	3.94
2019-11-05 13:00:00	2019-11-05 13:00:00	2.1	5.4	4.69	4.2
2019-11-05 14:00:00	2019-11-05 14:00:00	1.56	5.45	4.66	4.12
2019-11-05 15:00:00	2019-11-05 15:00:00	1.13	5.43	4.63	4.07
2019-11-05 16:00:00	2019-11-05 16:00:00	1.23	5.45	4.61	4.1
2019-11-05 17:00:00	2019-11-05 17:00:00	1.23	5.43	4.56	3.92
2019-11-05 18:00:00	2019-11-05 18:00:00	1.07	5.35	4.51	3.74
2019-11-05 19:00:00	2019-11-05 19:00:00	1.13	5.3	4.46	3.43
2019-11-05 20:00:00	2019-11-05 20:00:00	1.05	5.22	4.4	3.35
2019-11-05 21:00:00	2019-11-05 21:00:00	0.54	5.19	4.33	3.28
2019-11-05 22:00:00	2019-11-05 22:00:00	0.54	5.14	4.28	3.17
2019-11-05 23:00:00	2019-11-05 23:00:00	0.46	5.09	4.2	3.02
2019-11-06	2019-11-06	0.28	5.04	4.12	3.1
2019-11-06 01:00:00	2019-11-06 01:00:00	0.26	5.04	4.07	2.97
2019-11-06 02:00:00	2019-11-06 02:00:00	0.2	4.96	3.99	2.79
2019-11-06 03:00:00	2019-11-06 03:00:00	0.15	4.86	3.92	2.82
2019-11-06 04:00:00	2019-11-06 04:00:00	0.2	4.76	3.81	2.59
2019-11-06 05:00:00	2019-11-06 05:00:00	0.36	4.66	3.76	2.61
2019-11-06 06:00:00	2019-11-06 06:00:00	2.59	4.66	3.74	2.51
2019-11-06 07:00:00	2019-11-06 07:00:00	2.74	4.63	3.66	2.46
2019-11-06 08:00:00	2019-11-06 08:00:00	2.92	4.58	3.64	2.33
2019-11-06 09:00:00	2019-11-06 09:00:00	3.94	4.55	3.71	2.38
2019-11-06 10:00:00	2019-11-06 10:00:00	3.94	4.5	3.79	2.51
2019-11-06 11:00:00	2019-11-06 11:00:00	2.59	4.61	3.87	2.84
2019-11-06 12:00:00	2019-11-06 12:00:00	2.48	4.71	3.94	2.64
2019-11-06 13:00:00	2019-11-06 13:00:00	2.02	4.84	4.02	2.94
2019-11-06 14:00:00	2019-11-06 14:00:00	1.79	4.84	4.07	3.58
2019-11-06 15:00:00	2019-11-06 15:00:00	1.77	4.86	4.07	3.92
2019-11-06 16:00:00	2019-11-06 16:00:00	1.69	4.81	4.1	3.4
2019-11-06 17:00:00	2019-11-06 17:00:00	1.43	4.81	4.07	3.3
2019-11-06 18:00:00	2019-11-06 18:00:00	1.51	4.81	4.07	3.1
2019-11-06 19:00:00	2019-11-06 19:00:00	1.38	4.81	4.05	3.1
2019-11-06 20:00:00	2019-11-06 20:00:00	1.61	4.79	4.02	2.94
2019-11-06 21:00:00	2019-11-06 21:00:00	1.46	4.79	3.99	2.89
2019-11-06 22:00:00	2019-11-06 22:00:00	1.43	4.76	3.97	2.92
2019-11-06 23:00:00	2019-11-06 23:00:00	0.92	4.76	3.94	2.76
2019-11-07	2019-11-07	0.82	4.73	3.89	2.82
2019-11-07 01:00:00	2019-11-07 01:00:00	0.56	4.71	3.87	2.87
2019-11-07 02:00:00	2019-11-07 02:00:00	1.05	4.71	3.81	2.79
2019-11-07 03:00:00	2019-11-07 03:00:00	1	4.66	3.76	2.79
2019-11-07 04:00:00	2019-11-07 04:00:00	1.1	4.63	3.74	2.71
2019-11-07 05:00:00	2019-11-07 05:00:00	1.59	4.58	3.69	2.64
2019-11-07 06:00:00	2019-11-07 06:00:00	2.3	4.53	3.66	2.59
2019-11-07 07:00:00	2019-11-07 07:00:00	3.17	4.5	3.64	2.41
2019-11-07 08:00:00	2019-11-07 08:00:00	3.94	4.48	3.61	2.51
2019-11-07 09:00:00	2019-11-07 09:00:00	5.74	4.48	3.64	2.38
2019-11-07 10:00:00	2019-11-07 10:00:00	5.35	4.45	3.74	2.48
2019-11-07 11:00:00	2019-11-07 11:00:00	6.07	4.48	3.87	2.79
2019-11-07 12:00:00	2019-11-07 12:00:00	2.1	4.5	4.05	2.99
2019-11-07 13:00:00	2019-11-07 13:00:00	1.07	4.58	4.2	3.05
2019-11-07 14:00:00	2019-11-07 14:00:00	-1.87	4.73	4.33	4.97
2019-11-07 15:00:00	2019-11-07 15:00:00	-1.18	4.84	4.33	4.17
2019-11-07 16:00:00	2019-11-07 16:00:00	-0.9	4.89	4.3	5.17
2019-11-07 17:00:00	2019-11-07 17:00:00	-0.82	4.79	4.22	4.58
2019-11-07 18:00:00	2019-11-07 18:00:00	-1.25	4.71	4.12	3.48
2019-11-07 19:00:00	2019-11-07 19:00:00	-0.79	4.58	3.99	2.97
2019-11-07 20:00:00	2019-11-07 20:00:00	-0.54	4.4	3.74	2.64
2019-11-07 21:00:00	2019-11-07 21:00:00	-0.46	4.27	3.35	2.2
2019-11-07 22:00:00	2019-11-07 22:00:00	-0.2	4.12	2.92	2.15
2019-11-07 23:00:00	2019-11-07 23:00:00	-0.23	4.02	2.71	1.77
2019-11-08	2019-11-08	-0.18	3.86	2.51	1.56
2019-11-08 01:00:00	2019-11-08 01:00:00	-0.26	3.74	2.23	1.2
2019-11-08 02:00:00	2019-11-08 02:00:00	-0.46	3.61	2.07	0.79
2019-11-08 03:00:00	2019-11-08 03:00:00	-0.1	3.48	2.1	0.44
2019-11-08 04:00:00	2019-11-08 04:00:00	0.46	3.38	1.97	0.1
2019-11-08 05:00:00	2019-11-08 05:00:00	1.23	3.35	2.02	0.23
2019-11-08 06:00:00	2019-11-08 06:00:00	2.15	3.25	2.23	-0.15
2019-11-08 07:00:00	2019-11-08 07:00:00	3.28	3.22	2.35	-0.2
2019-11-08 08:00:00	2019-11-08 08:00:00	4.15	3.12	2.35	0.23
2019-11-08 09:00:00	2019-11-08 09:00:00	5.1	3.12	2.51	0.41
2019-11-08 10:00:00	2019-11-08 10:00:00	5.3	3.22	2.64	0.79
2019-11-08 11:00:00	2019-11-08 11:00:00	4.76	3.38	2.76	1.56
2019-11-08 12:00:00	2019-11-08 12:00:00	4.07	3.56	2.87	2.28
2019-11-08 13:00:00	2019-11-08 13:00:00	4.66	3.68	2.97	2.66
2019-11-08 14:00:00	2019-11-08 14:00:00	4.4	3.81	3.05	3.07
2019-11-08 15:00:00	2019-11-08 15:00:00	3.99	3.97	3.1	3.38
2019-11-08 16:00:00	2019-11-08 16:00:00	4.97	4.07	3.1	3.3
2019-11-08 17:00:00	2019-11-08 17:00:00	4.81	4.12	3.2	2.99
2019-11-08 18:00:00	2019-11-08 18:00:00	5.22	4.17	3.48	3.02
2019-11-08 19:00:00	2019-11-08 19:00:00	4.71	4.2	3.4	2.99
2019-11-08 20:00:00	2019-11-08 20:00:00	3.71	4.2	3.53	2.89
2019-11-08 21:00:00	2019-11-08 21:00:00	3.17	4.25	3.53	3.56
2019-11-08 22:00:00	2019-11-08 22:00:00	3.87	4.27	3.51	4.15
2019-11-08 23:00:00	2019-11-08 23:00:00	3.4	4.35	3.43	3.33
2019-11-09	2019-11-09	2.1	4.38	3.48	3.74
2019-11-09 01:00:00	2019-11-09 01:00:00	2.71	4.32	3.51	3.15
2019-11-09 02:00:00	2019-11-09 02:00:00	3.48	4.32	3.51	2.69
2019-11-09 03:00:00	2019-11-09 03:00:00	2.51	4.32	3.46	3.07
2019-11-09 04:00:00	2019-11-09 04:00:00	2.59	4.35	3.51	2.99
2019-11-09 05:00:00	2019-11-09 05:00:00	2.74	4.32	3.56	2.1
2019-11-09 06:00:00	2019-11-09 06:00:00	3.02	4.35	3.53	2.23
2019-11-09 07:00:00	2019-11-09 07:00:00	3.46	4.32	3.56	2.61
2019-11-09 08:00:00	2019-11-09 08:00:00	3.87	4.35	3.58	2.41
2019-11-09 09:00:00	2019-11-09 09:00:00	3.48	4.35	3.56	2.33
2019-11-09 10:00:00	2019-11-09 10:00:00	3.35	4.38	3.61	2.48
2019-11-09 11:00:00	2019-11-09 11:00:00	2.66	4.4	3.64	2.59
2019-11-09 12:00:00	2019-11-09 12:00:00	1.89	4.43	3.66	2.74
2019-11-09 13:00:00	2019-11-09 13:00:00	1.07	4.48	3.66	2.84
2019-11-09 14:00:00	2019-11-09 14:00:00	0.36	4.53	3.64	2.94
2019-11-09 15:00:00	2019-11-09 15:00:00	-0.28	4.55	3.61	2.84
2019-11-09 16:00:00	2019-11-09 16:00:00	-0.64	4.53	3.53	2.71
2019-11-09 17:00:00	2019-11-09 17:00:00	-0.59	4.5	3.46	2.59
2019-11-09 18:00:00	2019-11-09 18:00:00	-1.02	4.45	3.38	2.35
2019-11-09 19:00:00	2019-11-09 19:00:00	-1.43	4.38	3.3	2.07
2019-11-09 20:00:00	2019-11-09 20:00:00	-1.94	4.3	3.23	1.69
2019-11-09 21:00:00	2019-11-09 21:00:00	-1.87	4.2	3.12	1.59
2019-11-09 22:00:00	2019-11-09 22:00:00	-1.84	4.09	2.99	1.43
2019-11-09 23:00:00	2019-11-09 23:00:00	-1.92	4.02	2.92	1.33
2019-11-10	2019-11-10	-2.22	3.94	2.82	1.33
2019-11-10 01:00:00	2019-11-10 01:00:00	-2.3	3.84	2.71	0.87
2019-11-10 02:00:00	2019-11-10 02:00:00	-2.2	3.76	2.61	0.67
2019-11-10 03:00:00	2019-11-10 03:00:00	-2.05	3.68	2.53	0.82
2019-11-10 04:00:00	2019-11-10 04:00:00	-1.79	3.61	2.43	0.79
2019-11-10 05:00:00	2019-11-10 05:00:00	-1.02	3.51	2.33	0.54
2019-11-10 06:00:00	2019-11-10 06:00:00	-0.67	3.4	2.23	0.23
2019-11-10 07:00:00	2019-11-10 07:00:00	-0.28	3.33	2.15	0.28
2019-11-10 08:00:00	2019-11-10 08:00:00	-0.1	3.22	2.1	0.03
2019-11-10 09:00:00	2019-11-10 09:00:00	-0.13	3.15	2.05	-0.13
2019-11-10 10:00:00	2019-11-10 10:00:00	-0.26	3.04	2	-0.15
2019-11-10 11:00:00	2019-11-10 11:00:00	-0.61	2.99	1.95	-0.13
2019-11-10 12:00:00	2019-11-10 12:00:00	-0.9	2.92	1.89	0.05
2019-11-10 13:00:00	2019-11-10 13:00:00	-1.1	2.92	1.84	-0.08
2019-11-10 14:00:00	2019-11-10 14:00:00	-1.28	2.81	1.77	-0.03
2019-11-10 15:00:00	2019-11-10 15:00:00	-1.41	2.74	1.69	-0.03
2019-11-10 16:00:00	2019-11-10 16:00:00	-1.46	2.66	1.59	-0.2
2019-11-10 17:00:00	2019-11-10 17:00:00	-1.92	2.56	1.51	-0.51
2019-11-10 18:00:00	2019-11-10 18:00:00	-2.07	2.43	1.38	-0.84
2019-11-10 19:00:00	2019-11-10 19:00:00	-2.17	2.28	1.28	-0.95
2019-11-10 20:00:00	2019-11-10 20:00:00	-2.22	2.1	1.18	-1.15
2019-11-10 21:00:00	2019-11-10 21:00:00	-2.4	1.89	1.1	-1.36
2019-11-10 22:00:00	2019-11-10 22:00:00	-2.63	1.71	1.02	-1.82
2019-11-10 23:00:00	2019-11-10 23:00:00	-2.74	1.61	0.95	-1.74
2019-11-11	2019-11-11	-2.94	1.46	0.84	-1.79
2019-11-11 01:00:00	2019-11-11 01:00:00	-3.09	1.38	0.77	-1.79
2019-11-11 02:00:00	2019-11-11 02:00:00	-3.07	1.28	0.67	-1.82
2019-11-11 03:00:00	2019-11-11 03:00:00	-3.73	1.2	0.59	-2.02
2019-11-11 04:00:00	2019-11-11 04:00:00	-3.35	1.05	0.44	-2.17
2019-11-11 05:00:00	2019-11-11 05:00:00	-3.45	0.87	0.36	-2.38
2019-11-11 06:00:00	2019-11-11 06:00:00	-3.68	0.72	0.26	-2.43
2019-11-11 07:00:00	2019-11-11 07:00:00	-2.69	0.46	0.23	-2.58
2019-11-11 08:00:00	2019-11-11 08:00:00	-2.17	0.31	0.18	-2.99
2019-11-11 09:00:00	2019-11-11 09:00:00	-1.59	0.18	0.18	-2.99
2019-11-11 10:00:00	2019-11-11 10:00:00	-1.38	0.13	0.23	-3.09
2019-11-11 11:00:00	2019-11-11 11:00:00	-2.3	0.13	0.28	-2.63
2019-11-11 12:00:00	2019-11-11 12:00:00	-3.5	0.31	0.28	-2.05
2019-11-11 13:00:00	2019-11-11 13:00:00	-4.14	0.38	0.28	-1.36
2019-11-11 14:00:00	2019-11-11 14:00:00	-5.11	0.38	0.2	3.3
2019-11-11 15:00:00	2019-11-11 15:00:00	-5.34	0.31	0.05	7.25
2019-11-11 16:00:00	2019-11-11 16:00:00	-5.44	0.15	0.03	-0.92
2019-11-11 17:00:00	2019-11-11 17:00:00	-6.21	0	-0.15	-2.38
2019-11-11 18:00:00	2019-11-11 18:00:00	-6.85	-0.18	-0.33	-3.02
2019-11-11 19:00:00	2019-11-11 19:00:00	-8.38	-0.26	-0.43	-3.63
2019-11-11 20:00:00	2019-11-11 20:00:00	-8.87	-0.51	-0.79	-3.91
2019-11-11 21:00:00	2019-11-11 21:00:00	-9.22	-0.59	-1.07	-4.91
2019-11-11 22:00:00	2019-11-11 22:00:00	-10.37	-0.77	-1.28	-4.91
2019-11-11 23:00:00	2019-11-11 23:00:00	-10.78	-1.1	-1.51	-5.88
2019-11-12	2019-11-12	-10.63	-1.23	-1.79	-7.28
2019-11-12 01:00:00	2019-11-12 01:00:00	-10.19	-1.48	-1.99	-8.38
2019-11-12 02:00:00	2019-11-12 02:00:00	-10.63	-1.76	-2.25	-10.52
2019-11-12 03:00:00	2019-11-12 03:00:00	-10.63	-1.97	-2.46	-8.18
2019-11-12 04:00:00	2019-11-12 04:00:00	-10.14	-2.22	-2.69	-8.51
2019-11-12 05:00:00	2019-11-12 05:00:00	-9.04	-2.48	-2.81	-9.68
2019-11-12 06:00:00	2019-11-12 06:00:00	-8.33	-2.63	-2.81	-9.55
2019-11-12 07:00:00	2019-11-12 07:00:00	-8.76	-2.76	-3.53	-8.2
2019-11-12 08:00:00	2019-11-12 08:00:00	-7.77	-2.76	-3.53	-8.66
2019-11-12 09:00:00	2019-11-12 09:00:00	-7.08	-2.86	-3.25	-8.61
2019-11-12 10:00:00	2019-11-12 10:00:00	-6.19	-2.76	-3.15	-7.31
2019-11-12 11:00:00	2019-11-12 11:00:00	-6.06	-2.61	-2.84	-5.73
2019-11-12 12:00:00	2019-11-12 12:00:00	-5.32	-2.4	-2.69	-8.38
2019-11-12 13:00:00	2019-11-12 13:00:00	-4.81	-2.17	-2.56	-7.21
2019-11-12 14:00:00	2019-11-12 14:00:00	-4.76	-2.05	-2.48	-6.06
2019-11-12 15:00:00	2019-11-12 15:00:00	-5.06	-1.97	-2.38	-4.68
2019-11-12 16:00:00	2019-11-12 16:00:00	-4.78	-1.87	-2.33	-3.96
2019-11-12 17:00:00	2019-11-12 17:00:00	-4.37	-1.82	-2.3	-3.4
2019-11-12 18:00:00	2019-11-12 18:00:00	-2.92	-1.71	-2.25	-3.32
2019-11-12 19:00:00	2019-11-12 19:00:00	-2.79	-1.61	-2.25	-3.71
2019-11-12 20:00:00	2019-11-12 20:00:00	-2.17	-1.53	-2.2	-3.58
2019-11-12 21:00:00	2019-11-12 21:00:00	-2.07	-1.43	-2.17	-3.53
2019-11-12 22:00:00	2019-11-12 22:00:00	-2.22	-1.33	-2.1	-3.68
2019-11-12 23:00:00	2019-11-12 23:00:00	-2.15	-1.2	-2.07	-3.22
2019-11-13	2019-11-13	-1.59	-1.12	-1.99	-2.89
2019-11-13 01:00:00	2019-11-13 01:00:00	-1.43	-1.02	-1.94	-2.79
2019-11-13 02:00:00	2019-11-13 02:00:00	-1.1	-0.95	-1.89	-2.84
2019-11-13 03:00:00	2019-11-13 03:00:00	-1.28	-0.84	-1.82	-2.71
2019-11-13 04:00:00	2019-11-13 04:00:00	-0.54	-0.77	-1.74	-2.69
2019-11-13 05:00:00	2019-11-13 05:00:00	-0.84	-0.66	-1.66	-2.46
2019-11-13 06:00:00	2019-11-13 06:00:00	0.33	-0.59	-1.59	-2.38
2019-11-13 07:00:00	2019-11-13 07:00:00	2.33	-0.49	-1.48	-2.17
2019-11-13 08:00:00	2019-11-13 08:00:00	3.79	-0.38	-1.36	-2.07
2019-11-13 09:00:00	2019-11-13 09:00:00	3.74	-0.31	-1.18	-1.87
2019-11-13 10:00:00	2019-11-13 10:00:00	4.25	-0.23	-0.87	-1.71
2019-11-13 11:00:00	2019-11-13 11:00:00	5.17	-0.08	-0.49	-1.28
2019-11-13 12:00:00	2019-11-13 12:00:00	1.33	0.1	-0.43	-0.38
2019-11-13 13:00:00	2019-11-13 13:00:00	0.03	0.59	-0.28	0.26
2019-11-13 14:00:00	2019-11-13 14:00:00	-0.72	0.77	-0.15	8.35
2019-11-13 15:00:00	2019-11-13 15:00:00	-1.48	0.87	-0.1	11.51
2019-11-13 16:00:00	2019-11-13 16:00:00	-2.02	0.9	-0.1	10.58
2019-11-13 17:00:00	2019-11-13 17:00:00	-2.02	0.87	-0.03	2.38
2019-11-13 18:00:00	2019-11-13 18:00:00	-2.3	0.79	-0.03	0.69
2019-11-13 19:00:00	2019-11-13 19:00:00	-3.12	0.66	-0.03	0.05
2019-11-13 20:00:00	2019-11-13 20:00:00	-2.46	0.59	-0.03	-0.38
2019-11-13 21:00:00	2019-11-13 21:00:00	-2.38	0.51	-0.08	-1.05
2019-11-13 22:00:00	2019-11-13 22:00:00	-3.07	0.46	-0.08	-0.92
2019-11-13 23:00:00	2019-11-13 23:00:00	-5.16	0.36	-0.38	-1.05
2019-11-14	2019-11-14	-4.73	0.23	-0.2	-1.36
2019-11-14 01:00:00	2019-11-14 01:00:00	-7.79	0.23	-0.23	-1.1
2019-11-14 02:00:00	2019-11-14 02:00:00	-8.36	0.13	-0.26	-1.1
2019-11-14 03:00:00	2019-11-14 03:00:00	-8.38	0.05	-0.33	-1.25
2019-11-14 04:00:00	2019-11-14 04:00:00	-8.61	0.1	-0.41	-1.92
2019-11-14 05:00:00	2019-11-14 05:00:00	-6.11	0.13	-0.54	-1.23
2019-11-14 06:00:00	2019-11-14 06:00:00	-4.91	0.1	-0.69	-1.43
2019-11-14 07:00:00	2019-11-14 07:00:00	-3.2	-0.05	-0.79	-1.66
2019-11-14 08:00:00	2019-11-14 08:00:00	-2.58	-0.18	-0.77	-2.15
2019-11-14 09:00:00	2019-11-14 09:00:00	-1.18	-0.26	-0.72	-2.07
2019-11-14 10:00:00	2019-11-14 10:00:00	-1.38	-0.18	-0.64	-2.25
2019-11-14 11:00:00	2019-11-14 11:00:00	-1.79	-0.03	-0.56	-2.33
2019-11-14 12:00:00	2019-11-14 12:00:00	-2.92	0.1	-0.49	-2.22
2019-11-14 13:00:00	2019-11-14 13:00:00	-4.14	0.28	-0.41	-0.72
2019-11-14 14:00:00	2019-11-14 14:00:00	-5.5	0.33	-0.36	0.74
2019-11-14 15:00:00	2019-11-14 15:00:00	-5.27	0.41	-0.33	0.46
2019-11-14 16:00:00	2019-11-14 16:00:00	-4.76	0.43	-0.33	0.15
2019-11-14 17:00:00	2019-11-14 17:00:00	-4.96	0.38	-0.33	-0.72
2019-11-14 18:00:00	2019-11-14 18:00:00	-4.68	0.33	-0.36	-1.23
2019-11-14 19:00:00	2019-11-14 19:00:00	-4.68	0.31	-0.38	-1.36
2019-11-14 20:00:00	2019-11-14 20:00:00	-6.49	0.26	-0.46	-1.43
2019-11-14 21:00:00	2019-11-14 21:00:00	-7.46	0.26	-0.54	-1.46
2019-11-14 22:00:00	2019-11-14 22:00:00	-8.46	0.23	-0.64	-1.53
2019-11-14 23:00:00	2019-11-14 23:00:00	-9.04	0.23	-0.77	-1.69
2019-11-15	2019-11-15	-9.5	0.23	-0.87	-1.69
2019-11-15 01:00:00	2019-11-15 01:00:00	-9.86	0.2	-1	-2.58
2019-11-15 02:00:00	2019-11-15 02:00:00	-9.76	-0.13	-1.15	-2.63
2019-11-15 03:00:00	2019-11-15 03:00:00	-10.09	-0.31	-1.3	-3.43
2019-11-15 04:00:00	2019-11-15 04:00:00	-9.68	-0.64	-1.43	-3.78
2019-11-15 05:00:00	2019-11-15 05:00:00	-9.22	-0.84	-1.59	-4.24
2019-11-15 06:00:00	2019-11-15 06:00:00	-8.69	-0.84	-1.71	-4.63
2019-11-15 07:00:00	2019-11-15 07:00:00	-11.72	-0.97	-1.84	-4.73
2019-11-15 08:00:00	2019-11-15 08:00:00	-9.89	-1.07	-1.92	-4.86
2019-11-15 09:00:00	2019-11-15 09:00:00	-8.94	-1.2	-1.89	-4.68
2019-11-15 10:00:00	2019-11-15 10:00:00	-9.22	-1.3	-1.76	-4.78
2019-11-15 11:00:00	2019-11-15 11:00:00	-9.63	-1.36	-1.56	-4.68
2019-11-15 12:00:00	2019-11-15 12:00:00	-11.9	-1.48	-1.41	-4.65
2019-11-15 13:00:00	2019-11-15 13:00:00	-13.3	-1.59	-1.33	-3.45
2019-11-15 14:00:00	2019-11-15 14:00:00	-13.94	-1.66	-1.36	5.48
2019-11-15 15:00:00	2019-11-15 15:00:00	-13.99	-1.84	-1.59	9.45
2019-11-15 16:00:00	2019-11-15 16:00:00	-13.61	-1.99	-1.82	-2.2
2019-11-15 17:00:00	2019-11-15 17:00:00	-16.1	-2.15	-2.07	-3.5
2019-11-15 18:00:00	2019-11-15 18:00:00	-18.01	-2.3	-2.38	-4.68
2019-11-15 19:00:00	2019-11-15 19:00:00	-19.62	-2.56	-2.76	-5.83
2019-11-15 20:00:00	2019-11-15 20:00:00	-21.04	-2.71	-3.12	-5.7
2019-11-15 21:00:00	2019-11-15 21:00:00	-21.07	-2.81	-3.5	-6.08
2019-11-15 22:00:00	2019-11-15 22:00:00	-20.2	-3.07	-3.84	-7.03
2019-11-15 23:00:00	2019-11-15 23:00:00	-20.18	-3.45	-4.4	-8.2
2019-11-16	2019-11-16	-21.42	-3.71	-4.78	-9.43
2019-11-16 01:00:00	2019-11-16 01:00:00	-22.52	-3.96	-5.29	-8.74
2019-11-16 02:00:00	2019-11-16 02:00:00	-21.65	-4.27	-5.75	-9.71
2019-11-16 03:00:00	2019-11-16 03:00:00	-22.03	-4.63	-6.19	-11.42
2019-11-16 04:00:00	2019-11-16 04:00:00	-22.39	-4.96	-6.7	-12.67
2019-11-16 05:00:00	2019-11-16 05:00:00	-20.79	-5.29	-7.23	-13.07
2019-11-16 06:00:00	2019-11-16 06:00:00	-20.74	-5.6	-7.69	-13.61
2019-11-16 07:00:00	2019-11-16 07:00:00	-19.39	-5.9	-8.23	-13.71
2019-11-16 08:00:00	2019-11-16 08:00:00	-16.54	-6.16	-8.28	-13.97
2019-11-16 09:00:00	2019-11-16 09:00:00	-14.81	-6.44	-8.28	-14.32
2019-11-16 10:00:00	2019-11-16 10:00:00	-13.35	-6.57	-8.1	-15.62
2019-11-16 11:00:00	2019-11-16 11:00:00	-10.29	-6.31	-7.72	-14.37
2019-11-16 12:00:00	2019-11-16 12:00:00	-15.9	-6.05	-7.08	-13.84
2019-11-16 13:00:00	2019-11-16 13:00:00	-17.81	-5.77	-6.59	-11.98
2019-11-16 14:00:00	2019-11-16 14:00:00	-17.4	-5.67	-6.42	-4.42
2019-11-16 15:00:00	2019-11-16 15:00:00	-17.71	-5.47	-6.39	0.05
2019-11-16 16:00:00	2019-11-16 16:00:00	-18.45	-5.37	-6.47	0.28
2019-11-16 17:00:00	2019-11-16 17:00:00	-18.32	-5.29	-6.57	-7.69
2019-11-16 18:00:00	2019-11-16 18:00:00	-15.85	-5.44	-6.72	-8.23
2019-11-16 19:00:00	2019-11-16 19:00:00	-14.4	-5.47	-6.82	-9.27
2019-11-16 20:00:00	2019-11-16 20:00:00	-12.61	-5.47	-7.05	-9.73
2019-11-16 21:00:00	2019-11-16 21:00:00	-12.87	-5.44	-7	-9.25
2019-11-16 22:00:00	2019-11-16 22:00:00	-12.49	-5.44	-6.95	-9.78
2019-11-16 23:00:00	2019-11-16 23:00:00	-12.1	-5.37	-6.95	-9.61
2019-11-17	2019-11-17	-11.16	-5.31	-6.9	-9.68
2019-11-17 01:00:00	2019-11-17 01:00:00	-10.42	-5.24	-7.23	-9.84
2019-11-17 02:00:00	2019-11-17 02:00:00	-9.63	-5.19	-7.16	-8.51
2019-11-17 03:00:00	2019-11-17 03:00:00	-9.12	-5.16	-6.9	-8.33
2019-11-17 04:00:00	2019-11-17 04:00:00	-8.71	-5.11	-6.75	-8.48
2019-11-17 05:00:00	2019-11-17 05:00:00	-8.07	-5.08	-6.65	-7.56
2019-11-17 06:00:00	2019-11-17 06:00:00	-6.95	-5.06	-6.54	-9.25
2019-11-17 07:00:00	2019-11-17 07:00:00	-6.16	-5.03	-6.36	-8.79
2019-11-17 08:00:00	2019-11-17 08:00:00	-5.88	-4.98	-6.21	-7.59
2019-11-17 09:00:00	2019-11-17 09:00:00	-5.5	-4.93	-6.01	-7.16
2019-11-17 10:00:00	2019-11-17 10:00:00	-4.6	-4.78	-5.8	-6.75
2019-11-17 11:00:00	2019-11-17 11:00:00	-4.98	-4.63	-5.55	-5.96
2019-11-17 12:00:00	2019-11-17 12:00:00	-5.67	-4.34	-5.32	-5.42
2019-11-17 13:00:00	2019-11-17 13:00:00	-5.44	-4.09	-5.14	-4.63
2019-11-17 14:00:00	2019-11-17 14:00:00	-5.62	-3.88	-4.98	-4.14
2019-11-17 15:00:00	2019-11-17 15:00:00	-4.98	-3.71	-4.91	-3.71
2019-11-17 16:00:00	2019-11-17 16:00:00	-4.98	-3.55	-4.78	-3.63
2019-11-17 17:00:00	2019-11-17 17:00:00	-4.6	-3.45	-4.65	-4.09
2019-11-17 18:00:00	2019-11-17 18:00:00	-4.93	-3.42	-4.53	-4.35
2019-11-17 19:00:00	2019-11-17 19:00:00	-4.55	-3.32	-4.45	-4.4
2019-11-17 20:00:00	2019-11-17 20:00:00	-3.66	-3.22	-4.35	-4.5
2019-11-17 21:00:00	2019-11-17 21:00:00	-3.91	-3.12	-4.22	-4.42
2019-11-17 22:00:00	2019-11-17 22:00:00	-4.37	-3.02	-4.17	-4.19
2019-11-17 23:00:00	2019-11-17 23:00:00	-4.42	-2.94	-4.12	-4.37
2019-11-18	2019-11-18	-3.96	-2.86	-4.04	-4.3
2019-11-18 01:00:00	2019-11-18 01:00:00	-2.97	-2.74	-3.91	-3.76
2019-11-18 02:00:00	2019-11-18 02:00:00	-1.99	-2.63	-3.71	-3.84
2019-11-18 03:00:00	2019-11-18 03:00:00	-2.76	-2.58	-3.58	-4.22
2019-11-18 04:00:00	2019-11-18 04:00:00	-2.25	-2.53	-3.45	-4.35
2019-11-18 05:00:00	2019-11-18 05:00:00	-2.58	-2.43	-3.32	-4.01
2019-11-18 06:00:00	2019-11-18 06:00:00	-1.79	-2.38	-3.25	-3.32
2019-11-18 07:00:00	2019-11-18 07:00:00	-0.61	-2.28	-3.2	-2.56
2019-11-18 08:00:00	2019-11-18 08:00:00	0.23	-2.17	-2.99	-3.02
2019-11-18 09:00:00	2019-11-18 09:00:00	-0.38	-2.1	-2.89	-2.84
2019-11-18 10:00:00	2019-11-18 10:00:00	-0.59	-1.97	-2.76	-3.12
2019-11-18 11:00:00	2019-11-18 11:00:00	-1.05	-1.87	-2.63	-2.99
2019-11-18 12:00:00	2019-11-18 12:00:00	-1.74	-1.71	-2.56	-2.05
2019-11-18 13:00:00	2019-11-18 13:00:00	-1.99	-1.59	-2.48	-1.36
2019-11-18 14:00:00	2019-11-18 14:00:00	-2.05	-1.46	-2.43	-1.56
2019-11-18 15:00:00	2019-11-18 15:00:00	-1.87	-1.33	-2.38	-1.36
2019-11-18 16:00:00	2019-11-18 16:00:00	-1.89	-1.28	-2.35	-1.53
2019-11-18 17:00:00	2019-11-18 17:00:00	-2.25	-1.23	-2.25	-1.99
2019-11-18 18:00:00	2019-11-18 18:00:00	-1.87	-1.23	-2.25	-2.3
2019-11-18 19:00:00	2019-11-18 19:00:00	-2.25	-1.18	-2.22	-2.25
2019-11-18 20:00:00	2019-11-18 20:00:00	-1.94	-1.18	-2.2	-2.12
2019-11-18 21:00:00	2019-11-18 21:00:00	-1.97	-1.15	-2.2	-2.07
2019-11-18 22:00:00	2019-11-18 22:00:00	-2.33	-1.12	-2.2	-2.12
2019-11-18 23:00:00	2019-11-18 23:00:00	-2.17	-1.12	-2.12	-2.17
2019-11-19	2019-11-19	-1.99	-1.12	-2.07	-2.22
2019-11-19 01:00:00	2019-11-19 01:00:00	-2.07	-1.12	-2.12	-2.15
2019-11-19 02:00:00	2019-11-19 02:00:00	-2.76	-1.12	-2.05	-1.97
2019-11-19 03:00:00	2019-11-19 03:00:00	-2.12	-1.15	-2.07	-2.25
2019-11-19 04:00:00	2019-11-19 04:00:00	-2.1	-1.12	-2.05	-2.35
2019-11-19 05:00:00	2019-11-19 05:00:00	-1.61	-1.07	-2.05	-2.17
2019-11-19 06:00:00	2019-11-19 06:00:00	-1.48	-1.05	-2.02	-2.1
2019-11-19 07:00:00	2019-11-19 07:00:00	-1.13	-1.02	-1.94	-2.38
2019-11-19 08:00:00	2019-11-19 08:00:00	-0.64	-1.02	-1.92	-2.3
2019-11-19 09:00:00	2019-11-19 09:00:00	-0.26	-1.02	-1.87	-2.2
2019-11-19 10:00:00	2019-11-19 10:00:00	-0.38	-0.97	-1.74	-2.07
2019-11-19 11:00:00	2019-11-19 11:00:00	-0.84	-0.95	-1.66	-1.84
2019-11-19 12:00:00	2019-11-19 12:00:00	-1.89	-0.84	-1.59	-1.59
2019-11-19 13:00:00	2019-11-19 13:00:00	-5.11	-0.77	-1.56	-1.33
2019-11-19 14:00:00	2019-11-19 14:00:00	-6.39	-0.69	-1.53	-1.1
2019-11-19 15:00:00	2019-11-19 15:00:00	-6.82	-0.61	-1.56	-0.92
2019-11-19 16:00:00	2019-11-19 16:00:00	-7.28	-0.56	-1.64	-1.3
2019-11-19 17:00:00	2019-11-19 17:00:00	-8.05	-0.56	-1.74	-1.61
2019-11-19 18:00:00	2019-11-19 18:00:00	-8.23	-0.56	-1.84	-2.56
2019-11-19 19:00:00	2019-11-19 19:00:00	-8.28	-0.89	-1.99	-3.02
2019-11-19 20:00:00	2019-11-19 20:00:00	-8.61	-1.1	-2.12	-3.58
2019-11-19 21:00:00	2019-11-19 21:00:00	-9.43	-1.25	-2.25	-3.66
2019-11-19 22:00:00	2019-11-19 22:00:00	-9.38	-1.36	-2.43	-4.17
2019-11-19 23:00:00	2019-11-19 23:00:00	-9.55	-1.43	-2.58	-4.6
2019-11-20	2019-11-20	-9.35	-1.51	-2.79	-4.86
2019-11-20 01:00:00	2019-11-20 01:00:00	-9.66	-1.61	-2.99	-5.11
2019-11-20 02:00:00	2019-11-20 02:00:00	-9.33	-1.66	-3.2	-5.44
2019-11-20 03:00:00	2019-11-20 03:00:00	-9.4	-1.79	-3.4	-5.8
2019-11-20 04:00:00	2019-11-20 04:00:00	-9.45	-1.97	-3.61	-7
2019-11-20 05:00:00	2019-11-20 05:00:00	-9.3	-2.22	-3.84	-7.69
2019-11-20 06:00:00	2019-11-20 06:00:00	-8.97	-2.48	-4.04	-8
2019-11-20 07:00:00	2019-11-20 07:00:00	-8.79	-2.68	-4.17	-7.72
2019-11-20 08:00:00	2019-11-20 08:00:00	-8.92	-3.02	-4.27	-8.69
2019-11-20 09:00:00	2019-11-20 09:00:00	-8.05	-3.25	-4.27	-8.76
2019-11-20 10:00:00	2019-11-20 10:00:00	-7.05	-3.45	-4.12	-9.1
2019-11-20 11:00:00	2019-11-20 11:00:00	-6.65	-3.55	-3.84	-8.53
2019-11-20 12:00:00	2019-11-20 12:00:00	-10.42	-3.53	-3.58	-8.05
2019-11-20 13:00:00	2019-11-20 13:00:00	-12.05	-3.55	-3.5	-6.47
2019-11-20 14:00:00	2019-11-20 14:00:00	-13.25	-3.63	-3.61	2.87
2019-11-20 15:00:00	2019-11-20 15:00:00	-12.84	-3.73	-3.61	6.53
2019-11-20 16:00:00	2019-11-20 16:00:00	-14.96	-3.88	-4.17	4.12
2019-11-20 17:00:00	2019-11-20 17:00:00	-14.78	-4.06	-4.58	-7
2019-11-20 18:00:00	2019-11-20 18:00:00	-16.08	-4.29	-5.04	-8.81
2019-11-20 19:00:00	2019-11-20 19:00:00	-16.16	-4.57	-5.5	-8.97
2019-11-20 20:00:00	2019-11-20 20:00:00	-15.42	-4.86	-5.9	-12
2019-11-20 21:00:00	2019-11-20 21:00:00	-17.61	-5.11	-6.39	-10.96
2019-11-20 22:00:00	2019-11-20 22:00:00	-17.79	-5.44	-6.77	-12.74
2019-11-20 23:00:00	2019-11-20 23:00:00	-18.07	-5.72	-7.18	-13.02
2019-11-21	2019-11-21	-18.65	-6.05	-7.56	-13.38
2019-11-21 01:00:00	2019-11-21 01:00:00	-16.49	-6.31	-8.02	-15.6
2019-11-21 02:00:00	2019-11-21 02:00:00	-17.56	-6.57	-8.36	-13.84
2019-11-21 03:00:00	2019-11-21 03:00:00	-18.32	-6.85	-8.66	-14.27
2019-11-21 04:00:00	2019-11-21 04:00:00	-18.73	-7.15	-8.87	-15.93
2019-11-21 05:00:00	2019-11-21 05:00:00	-18.01	-7.41	-9.1	-15.26
2019-11-21 06:00:00	2019-11-21 06:00:00	-19.16	-7.59	-9.48	-17.94
2019-11-21 07:00:00	2019-11-21 07:00:00	-17.99	-7.69	-9.68	-15.47
2019-11-21 08:00:00	2019-11-21 08:00:00	-15.34	-7.76	-9.94	-15.77
2019-11-21 09:00:00	2019-11-21 09:00:00	-14.07	-7.99	-10.01	-16.1
2019-11-21 10:00:00	2019-11-21 10:00:00	-12.87	-8.22	-9.66	-16.44
2019-11-21 11:00:00	2019-11-21 11:00:00	-12.36	-8.1	-9.25	-15.8
2019-11-21 12:00:00	2019-11-21 12:00:00	-15.7	-7.54	-8.69	-15.32
2019-11-21 13:00:00	2019-11-21 13:00:00	-18.14	-7.43	-8.48	-16.61
2019-11-21 14:00:00	2019-11-21 14:00:00	-18.22	-7.31	-8.48	-9.35
2019-11-21 15:00:00	2019-11-21 15:00:00	-18.65	-7.33	-8.64	-1.02
2019-11-21 16:00:00	2019-11-21 16:00:00	-18.27	-7.31	-8.79	-3.09
2019-11-21 17:00:00	2019-11-21 17:00:00	-18.57	-7.36	-9.17	-11.85
2019-11-21 18:00:00	2019-11-21 18:00:00	-19.59	-7.59	-9.45	-11.47
2019-11-21 19:00:00	2019-11-21 19:00:00	-19.36	-7.76	-9.71	-12.54
2019-11-21 20:00:00	2019-11-21 20:00:00	-18.37	-7.92	-10.01	-13.33
2019-11-21 21:00:00	2019-11-21 21:00:00	-17.05	-8.07	-10.37	-15.54
2019-11-21 22:00:00	2019-11-21 22:00:00	-17.17	-8.2	-10.58	-14.76
2019-11-21 23:00:00	2019-11-21 23:00:00	-17.71	-8.35	-10.7	-15.06
2019-11-22	2019-11-22	-18.98	-8.45	-10.83	-15.52
2019-11-22 01:00:00	2019-11-22 01:00:00	-18.19	-8.5	-10.93	-14.98
2019-11-22 02:00:00	2019-11-22 02:00:00	-17.3	-8.58	-11.09	-16.1
2019-11-22 03:00:00	2019-11-22 03:00:00	-17.43	-8.58	-11.21	-17.1
2019-11-22 04:00:00	2019-11-22 04:00:00	-16.77	-8.58	-11.42	-15.42
2019-11-22 05:00:00	2019-11-22 05:00:00	-16.44	-8.79	-11.57	-15.49
2019-11-22 06:00:00	2019-11-22 06:00:00	-15.04	-8.86	-11.77	-14.7
2019-11-22 07:00:00	2019-11-22 07:00:00	-13.94	-8.94	-11.8	-15.39
2019-11-22 08:00:00	2019-11-22 08:00:00	-12.9	-8.96	-11.65	-15.26
2019-11-22 09:00:00	2019-11-22 09:00:00	-11.98	-8.96	-11.54	-18.5
2019-11-22 10:00:00	2019-11-22 10:00:00	-12.26	-8.99	-11.34	-15.26
2019-11-22 11:00:00	2019-11-22 11:00:00	-11.44	-8.89	-11.14	-16.74
2019-11-22 12:00:00	2019-11-22 12:00:00	-14.68	-8.71	-10.75	-15.34
2019-11-22 13:00:00	2019-11-22 13:00:00	-15.98	-8.53	-10.52	-13.99
2019-11-22 14:00:00	2019-11-22 14:00:00	-13.94	-8.25	-10.4	-12.16
2019-11-22 15:00:00	2019-11-22 15:00:00	-13.94	-8.15	-10.58	-10.96
2019-11-22 16:00:00	2019-11-22 16:00:00	-14.7	-8.12	-10.6	-8.56
2019-11-22 17:00:00	2019-11-22 17:00:00	-14.45	-8.15	-10.6	-10.7
2019-11-22 18:00:00	2019-11-22 18:00:00	-13.51	-8.22	-10.6	-11.62
2019-11-22 19:00:00	2019-11-22 19:00:00	-12.92	-8.25	-10.58	-12.82
2019-11-22 20:00:00	2019-11-22 20:00:00	-13.18	-8.15	-10.55	-14.12
2019-11-22 21:00:00	2019-11-22 21:00:00	-14.65	-8.07	-10.5	-12.61
2019-11-22 22:00:00	2019-11-22 22:00:00	-15.54	-7.97	-10.45	-12.03
2019-11-22 23:00:00	2019-11-22 23:00:00	-14.88	-7.92	-10.45	-11.67
2019-11-23	2019-11-23	-16.03	-7.89	-10.45	-11.9
2019-11-23 01:00:00	2019-11-23 01:00:00	-16.28	-7.84	-10.52	-12.08
2019-11-23 02:00:00	2019-11-23 02:00:00	-16.95	-7.89	-10.58	-11.47
2019-11-23 03:00:00	2019-11-23 03:00:00	-16.92	-8.05	-10.65	-12.08
2019-11-23 04:00:00	2019-11-23 04:00:00	-17.05	-8.15	-10.75	-11.8
2019-11-23 05:00:00	2019-11-23 05:00:00	-16.44	-8.25	-10.83	-12.21
2019-11-23 06:00:00	2019-11-23 06:00:00	-16.36	-8.35	-10.91	-12.28
2019-11-23 07:00:00	2019-11-23 07:00:00	-15.21	-8.48	-10.93	-12.74
2019-11-23 08:00:00	2019-11-23 08:00:00	-12.61	-8.58	-10.91	-12.87
2019-11-23 09:00:00	2019-11-23 09:00:00	-10.5	-8.66	-10.65	-12.84
2019-11-23 10:00:00	2019-11-23 10:00:00	-8.69	-8.66	-10.17	-12.82
2019-11-23 11:00:00	2019-11-23 11:00:00	-7.54	-8.48	-9.43	-12.67
2019-11-23 12:00:00	2019-11-23 12:00:00	-11.65	-7.82	-8.74	-11.77
2019-11-23 13:00:00	2019-11-23 13:00:00	-13.4	-7.43	-8.2	-9.73
2019-11-23 14:00:00	2019-11-23 14:00:00	-14.76	-7.2	-7.9	-0.2
2019-11-23 15:00:00	2019-11-23 15:00:00	-15.49	-7	-7.79	2.23
2019-11-23 16:00:00	2019-11-23 16:00:00	-14.96	-6.82	-7.79	4.81
2019-11-23 17:00:00	2019-11-23 17:00:00	-15.04	-6.74	-7.9	-5.47
2019-11-23 18:00:00	2019-11-23 18:00:00	-15.16	-6.77	-8	-7.82
2019-11-23 19:00:00	2019-11-23 19:00:00	-15.04	-6.74	-8.1	-8.18
2019-11-23 20:00:00	2019-11-23 20:00:00	-14.63	-6.72	-8.23	-8.41
2019-11-23 21:00:00	2019-11-23 21:00:00	-14.83	-6.69	-8.3	-8.92
2019-11-23 22:00:00	2019-11-23 22:00:00	-14.88	-6.62	-8.36	-8.87
2019-11-23 23:00:00	2019-11-23 23:00:00	-14.32	-6.64	-8.43	-9.04
2019-11-24	2019-11-24	-12.95	-6.64	-8.51	-9.81
2019-11-24 01:00:00	2019-11-24 01:00:00	-12.61	-6.62	-8.66	-9.4
2019-11-24 02:00:00	2019-11-24 02:00:00	-12.39	-6.62	-8.66	-9.43
2019-11-24 03:00:00	2019-11-24 03:00:00	-12.1	-6.69	-8.69	-9.45
2019-11-24 04:00:00	2019-11-24 04:00:00	-11.85	-6.72	-8.71	-9.5
2019-11-24 05:00:00	2019-11-24 05:00:00	-10.98	-6.67	-8.69	-9.68
2019-11-24 06:00:00	2019-11-24 06:00:00	-9.5	-6.59	-8.69	-10.7
2019-11-24 07:00:00	2019-11-24 07:00:00	-8.25	-6.57	-8.66	-9.94
2019-11-24 08:00:00	2019-11-24 08:00:00	-7.51	-6.51	-8.53	-9.76
2019-11-24 09:00:00	2019-11-24 09:00:00	-6.87	-6.51	-8.36	-9.55
2019-11-24 10:00:00	2019-11-24 10:00:00	-6.65	-6.44	-8.18	-8.99
2019-11-24 11:00:00	2019-11-24 11:00:00	-7.28	-6.28	-7.97	-8.69
2019-11-24 12:00:00	2019-11-24 12:00:00	-8.81	-6.11	-7.82	-8.33
2019-11-24 13:00:00	2019-11-24 13:00:00	-9.07	-5.85	-7.67	-7.92
2019-11-24 14:00:00	2019-11-24 14:00:00	-9.58	-5.67	-7.56	-6.75
2019-11-24 15:00:00	2019-11-24 15:00:00	-10.5	-5.54	-7.51	-6.87
2019-11-24 16:00:00	2019-11-24 16:00:00	-10.83	-5.44	-7.49	-6.65
2019-11-24 17:00:00	2019-11-24 17:00:00	-11.65	-5.37	-7.51	-6.82
2019-11-24 18:00:00	2019-11-24 18:00:00	-12.82	-5.42	-7.54	-7.08
2019-11-24 19:00:00	2019-11-24 19:00:00	-12.87	-5.42	-7.64	-7.44
2019-11-24 20:00:00	2019-11-24 20:00:00	-13.07	-5.44	-7.72	-7.62
2019-11-24 21:00:00	2019-11-24 21:00:00	-12.61	-5.57	-7.77	-8.66
2019-11-24 22:00:00	2019-11-24 22:00:00	-11.85	-5.6	-7.84	-8.3
2019-11-24 23:00:00	2019-11-24 23:00:00	-11.72	-5.67	-7.92	-8.53
2019-11-25	2019-11-25	-12.28	-5.75	-7.97	-9.38
2019-11-25 01:00:00	2019-11-25 01:00:00	-14.4	-5.8	-8.05	-9.25
2019-11-25 02:00:00	2019-11-25 02:00:00	-15.26	-5.88	-8.15	-8.99
2019-11-25 03:00:00	2019-11-25 03:00:00	-15.8	-5.88	-8.23	-9.25
2019-11-25 04:00:00	2019-11-25 04:00:00	-16.16	-5.85	-8.38	-9.2
2019-11-25 05:00:00	2019-11-25 05:00:00	-15.85	-5.93	-8.51	-10.52
2019-11-25 06:00:00	2019-11-25 06:00:00	-15.42	-6.08	-8.66	-10.06
2019-11-25 07:00:00	2019-11-25 07:00:00	-13.2	-6.26	-8.74	-10.27
2019-11-25 08:00:00	2019-11-25 08:00:00	-10.88	-6.49	-8.79	-10.42
2019-11-25 09:00:00	2019-11-25 09:00:00	-9.61	-6.67	-8.71	-10.78
2019-11-25 10:00:00	2019-11-25 10:00:00	-8.28	-6.74	-8.38	-11.24
2019-11-25 11:00:00	2019-11-25 11:00:00	-7.97	-6.67	-7.92	-10.88
2019-11-25 12:00:00	2019-11-25 12:00:00	-10.75	-6.13	-7.51	-10.06
2019-11-25 13:00:00	2019-11-25 13:00:00	-12.87	-5.88	-7.16	-8.99
2019-11-25 14:00:00	2019-11-25 14:00:00	-13.12	-5.72	-7	-1.43
2019-11-25 15:00:00	2019-11-25 15:00:00	-14.4	-5.62	-7	0.92
2019-11-25 16:00:00	2019-11-25 16:00:00	-13.53	-5.54	-7.1	-3.38
2019-11-25 17:00:00	2019-11-25 17:00:00	-13.86	-5.49	-7.21	-6.42
2019-11-25 18:00:00	2019-11-25 18:00:00	-12.49	-5.6	-7.33	-7.39
2019-11-25 19:00:00	2019-11-25 19:00:00	-12.54	-5.62	-7.49	-8.61
2019-11-25 20:00:00	2019-11-25 20:00:00	-13.99	-5.72	-7.56	-8.41
2019-11-25 21:00:00	2019-11-25 21:00:00	-13.99	-5.75	-7.67	-8.56
2019-11-25 22:00:00	2019-11-25 22:00:00	-14.5	-5.75	-7.79	-8.94
2019-11-25 23:00:00	2019-11-25 23:00:00	-14.09	-5.72	-7.9	-8.94
2019-11-26	2019-11-26	-13.97	-5.7	-8.02	-9.86
2019-11-26 01:00:00	2019-11-26 01:00:00	-14.7	-5.75	-8.13	-9.68
2019-11-26 02:00:00	2019-11-26 02:00:00	-14.3	-5.88	-8.23	-9.66
2019-11-26 03:00:00	2019-11-26 03:00:00	-12.84	-5.98	-8.38	-9.81
2019-11-26 04:00:00	2019-11-26 04:00:00	-12.41	-6.08	-8.48	-9.94
2019-11-26 05:00:00	2019-11-26 05:00:00	-10.88	-6.18	-8.53	-10.52
2019-11-26 06:00:00	2019-11-26 06:00:00	-9.66	-6.31	-8.69	-10.24
2019-11-26 07:00:00	2019-11-26 07:00:00	-8.56	-6.36	-8.64	-10.45
2019-11-26 08:00:00	2019-11-26 08:00:00	-8.1	-6.41	-8.53	-11.44
2019-11-26 09:00:00	2019-11-26 09:00:00	-6.77	-6.39	-8.41	-10.32
2019-11-26 10:00:00	2019-11-26 10:00:00	-6.95	-6.34	-8.23	-10.09
2019-11-26 11:00:00	2019-11-26 11:00:00	-7.87	-6.16	-8.02	-10.4
2019-11-26 12:00:00	2019-11-26 12:00:00	-9.07	-6	-7.84	-9.94
2019-11-26 13:00:00	2019-11-26 13:00:00	-9.71	-5.83	-7.67	-8.28
2019-11-26 14:00:00	2019-11-26 14:00:00	-9.89	-5.65	-7.59	-7.72
2019-11-26 15:00:00	2019-11-26 15:00:00	-10.06	-5.47	-7.51	-6.13
2019-11-26 16:00:00	2019-11-26 16:00:00	-10.68	-5.47	-7.49	-7
2019-11-26 17:00:00	2019-11-26 17:00:00	-10.7	-5.42	-7.46	-7.39
2019-11-26 18:00:00	2019-11-26 18:00:00	-10.75	-5.47	-7.46	-7.64
2019-11-26 19:00:00	2019-11-26 19:00:00	-11.85	-5.47	-7.46	-7.72
2019-11-26 20:00:00	2019-11-26 20:00:00	-11.65	-5.44	-7.49	-7.77
2019-11-26 21:00:00	2019-11-26 21:00:00	-10.96	-5.47	-7.51	-7.84
2019-11-26 22:00:00	2019-11-26 22:00:00	-11.39	-5.47	-7.54	-7.84
2019-11-26 23:00:00	2019-11-26 23:00:00	-12.05	-5.47	-7.59	-7.9
2019-11-27	2019-11-27	-12.26	-5.49	-7.62	-8.28
2019-11-27 01:00:00	2019-11-27 01:00:00	-11.47	-5.54	-7.67	-8.23
2019-11-27 02:00:00	2019-11-27 02:00:00	-10.75	-5.54	-7.69	-8.3
2019-11-27 03:00:00	2019-11-27 03:00:00	-11.16	-5.6	-7.77	-8.41
2019-11-27 04:00:00	2019-11-27 04:00:00	-10.96	-5.62	-7.79	-8.76
2019-11-27 05:00:00	2019-11-27 05:00:00	-10.27	-5.7	-7.82	-8.71
2019-11-27 06:00:00	2019-11-27 06:00:00	-8.56	-5.72	-7.84	-8.99
2019-11-27 07:00:00	2019-11-27 07:00:00	-7.03	-5.72	-7.84	-8.94
2019-11-27 08:00:00	2019-11-27 08:00:00	-6.21	-5.75	-7.79	-9.35
2019-11-27 09:00:00	2019-11-27 09:00:00	-5.57	-5.77	-7.62	-8.74
2019-11-27 10:00:00	2019-11-27 10:00:00	-5.06	-5.75	-7.39	-9.1
2019-11-27 11:00:00	2019-11-27 11:00:00	-6.7	-5.62	-7.05	-8.25
2019-11-27 12:00:00	2019-11-27 12:00:00	-7.97	-5.42	-6.75	-8.02
2019-11-27 13:00:00	2019-11-27 13:00:00	-9.25	-5.26	-6.57	-7.72
2019-11-27 14:00:00	2019-11-27 14:00:00	-9.73	-5.11	-6.47	-3.4
2019-11-27 15:00:00	2019-11-27 15:00:00	-9.96	-4.98	-6.44	-1.79
2019-11-27 16:00:00	2019-11-27 16:00:00	-10.22	-4.96	-6.42	-5.67
2019-11-27 17:00:00	2019-11-27 17:00:00	-10.06	-4.93	-6.47	-6.26
2019-11-27 18:00:00	2019-11-27 18:00:00	-10.78	-4.93	-6.49	-6.52
2019-11-27 19:00:00	2019-11-27 19:00:00	-12.05	-4.96	-6.57	-6.9
2019-11-27 20:00:00	2019-11-27 20:00:00	-12.69	-4.98	-6.59	-7.16
2019-11-27 21:00:00	2019-11-27 21:00:00	-13.3	-4.98	-6.7	-7.13
2019-11-27 22:00:00	2019-11-27 22:00:00	-13.05	-5.01	-6.8	-7.51
2019-11-27 23:00:00	2019-11-27 23:00:00	-12.41	-5.01	-6.9	-7.67
2019-11-28	2019-11-28	-11.42	-5.08	-7.03	-7.9
2019-11-28 01:00:00	2019-11-28 01:00:00	-11.37	-5.21	-7.13	-8.15
2019-11-28 02:00:00	2019-11-28 02:00:00	-11.19	-5.34	-7.23	-8.48
2019-11-28 03:00:00	2019-11-28 03:00:00	-11.34	-5.39	-7.26	-8.66
2019-11-28 04:00:00	2019-11-28 04:00:00	-11.37	-5.47	-7.31	-8.71
2019-11-28 05:00:00	2019-11-28 05:00:00	-11.7	-5.49	-7.36	-9.17
2019-11-28 06:00:00	2019-11-28 06:00:00	-11.82	-5.49	-7.39	-9.04
2019-11-28 07:00:00	2019-11-28 07:00:00	-11.72	-5.52	-7.44	-9.38
2019-11-28 08:00:00	2019-11-28 08:00:00	-9.89	-5.54	-7.44	-8.92
2019-11-28 09:00:00	2019-11-28 09:00:00	-8.48	-5.57	-7.31	-8.87
2019-11-28 10:00:00	2019-11-28 10:00:00	-7.77	-5.6	-7	-8.64
2019-11-28 11:00:00	2019-11-28 11:00:00	-6.39	-5.54	-6.57	-8.51
2019-11-28 12:00:00	2019-11-28 12:00:00	-11.52	-5.19	-6.06	-8.3
2019-11-28 13:00:00	2019-11-28 13:00:00	-12.92	-5.14	-5.75	-6.82
2019-11-28 14:00:00	2019-11-28 14:00:00	-13.56	-5.11	-5.7	-0.59
2019-11-28 15:00:00	2019-11-28 15:00:00	-13.97	-5.08	-5.73	1.95
2019-11-28 16:00:00	2019-11-28 16:00:00	-16.1	-5.08	-5.93	2.97
2019-11-28 17:00:00	2019-11-28 17:00:00	-17.43	-5.14	-6.13	-5.19
2019-11-28 18:00:00	2019-11-28 18:00:00	-18.09	-5.34	-6.39	-6.54
2019-11-28 19:00:00	2019-11-28 19:00:00	-17.73	-5.49	-6.59	-8.1
2019-11-28 20:00:00	2019-11-28 20:00:00	-16.05	-5.65	-6.82	-9.1
2019-11-28 21:00:00	2019-11-28 21:00:00	-13.89	-5.77	-7.08	-9.07
2019-11-28 22:00:00	2019-11-28 22:00:00	-14.09	-5.95	-7.23	-9.81
2019-11-28 23:00:00	2019-11-28 23:00:00	-14.32	-6.05	-7.33	-9.76
2019-11-29	2019-11-29	-13.81	-6.18	-7.39	-10.01
2019-11-29 01:00:00	2019-11-29 01:00:00	-12.87	-6.28	-7.46	-10.01
2019-11-29 02:00:00	2019-11-29 02:00:00	-9.89	-6.21	-7.54	-10.27
2019-11-29 03:00:00	2019-11-29 03:00:00	-9.04	-6.18	-7.59	-9.96
2019-11-29 04:00:00	2019-11-29 04:00:00	-10.88	-6.18	-7.54	-9.84
2019-11-29 05:00:00	2019-11-29 05:00:00	-11.72	-6.23	-7.51	-9.12
2019-11-29 06:00:00	2019-11-29 06:00:00	-12.79	-6.31	-7.49	-8.99
2019-11-29 07:00:00	2019-11-29 07:00:00	-12.36	-6.26	-7.49	-8.38
2019-11-29 08:00:00	2019-11-29 08:00:00	-6.39	-6.23	-7.13	-7.84
2019-11-29 09:00:00	2019-11-29 09:00:00	-5.93	-6.28	-6.75	-8.28
2019-11-29 10:00:00	2019-11-29 10:00:00	-6.31	-6.36	-6.7	-8.1
2019-11-29 11:00:00	2019-11-29 11:00:00	-3.71	-6.31	-6.44	-8.23
2019-11-29 12:00:00	2019-11-29 12:00:00	-6.21	-5.85	-6.16	-7.79
2019-11-29 13:00:00	2019-11-29 13:00:00	-5.88	-5.57	-5.88	-5.09
2019-11-29 14:00:00	2019-11-29 14:00:00	-6.08	-5.42	-5.67	-0.79
2019-11-29 15:00:00	2019-11-29 15:00:00	-6.21	-5.29	-5.55	-3.38
2019-11-29 16:00:00	2019-11-29 16:00:00	-5.93	-5.19	-5.44	3.56
2019-11-29 17:00:00	2019-11-29 17:00:00	-6.01	-5.03	-5.39	-4.12
2019-11-29 18:00:00	2019-11-29 18:00:00	-7.05	-4.91	-5.34	-4.55
2019-11-29 19:00:00	2019-11-29 19:00:00	-7.9	-4.78	-5.32	-4.73
2019-11-29 20:00:00	2019-11-29 20:00:00	-6.9	-4.63	-5.37	-4.81
2019-11-29 21:00:00	2019-11-29 21:00:00	-6.7	-4.52	-5.32	-4.86
2019-11-29 22:00:00	2019-11-29 22:00:00	-7.77	-4.4	-5.32	-4.91
2019-11-29 23:00:00	2019-11-29 23:00:00	-7.18	-4.32	-5.32	-5.21
2019-11-30	2019-11-30	-7.41	-4.34	-5.32	-5.57
2019-11-30 01:00:00	2019-11-30 01:00:00	-7.67	-4.29	-5.32	-5.67
2019-11-30 02:00:00	2019-11-30 02:00:00	-8.33	-4.27	-5.34	-5.42
2019-11-30 03:00:00	2019-11-30 03:00:00	-7.92	-4.24	-5.37	-5.57
2019-11-30 04:00:00	2019-11-30 04:00:00	-7.69	-4.27	-5.37	-5.67
2019-11-30 05:00:00	2019-11-30 05:00:00	-6.59	-4.27	-5.39	-5.7
2019-11-30 06:00:00	2019-11-30 06:00:00	-5.44	-4.27	-5.39	-5.8
2019-11-30 07:00:00	2019-11-30 07:00:00	-5.93	-4.27	-5.37	-6.08
2019-11-30 08:00:00	2019-11-30 08:00:00	-3.45	-4.24	-5.29	-6.01
2019-11-30 09:00:00	2019-11-30 09:00:00	-2.99	-4.24	-5.11	-5.98
2019-11-30 10:00:00	2019-11-30 10:00:00	-2.2	-4.19	-4.81	-5.8
2019-11-30 11:00:00	2019-11-30 11:00:00	-2.63	-4.06	-4.47	-5.19
2019-11-30 12:00:00	2019-11-30 12:00:00	-6.42	-3.83	-4.14	-4.53
2019-11-30 13:00:00	2019-11-30 13:00:00	-9.45	-3.63	-3.84	-3.32
2019-11-30 14:00:00	2019-11-30 14:00:00	-8.69	-3.42	-3.66	1.46
2019-11-30 15:00:00	2019-11-30 15:00:00	-9.96	-3.37	-3.58	5.07
2019-11-30 16:00:00	2019-11-30 16:00:00	-12.03	-3.35	-3.58	5.22
2019-11-30 17:00:00	2019-11-30 17:00:00	-9.07	-3.37	-3.71	-2.28
2019-11-30 18:00:00	2019-11-30 18:00:00	-9.07	-3.48	-3.96	-3.43
2019-11-30 19:00:00	2019-11-30 19:00:00	-10.37	-3.55	-4.04	-4.14
2019-11-30 20:00:00	2019-11-30 20:00:00	-12.82	-3.55	-4.17	-4.98
2019-11-30 21:00:00	2019-11-30 21:00:00	-12.18	-3.63	-4.32	-5.29
2019-11-30 22:00:00	2019-11-30 22:00:00	-12.13	-3.71	-4.5	-6.44
2019-11-30 23:00:00	2019-11-30 23:00:00	-12.46	-3.65	-4.86	-5.96
2019-12-01	2019-12-01	-11.47	-3.76	-4.96	-6.34
2019-12-01 01:00:00	2019-12-01 01:00:00	-10.37	-3.88	-5.11	-6.42
2019-12-01 02:00:00	2019-12-01 02:00:00	-10.32	-4.01	-5.29	-6.82
2019-12-01 03:00:00	2019-12-01 03:00:00	-10.37	-4.11	-5.37	-6.98
2019-12-01 04:00:00	2019-12-01 04:00:00	-10.37	-4.17	-5.44	-8.1
2019-12-01 05:00:00	2019-12-01 05:00:00	-10.01	-4.24	-5.57	-7.62
2019-12-01 06:00:00	2019-12-01 06:00:00	-10.32	-4.37	-5.65	-8.2
2019-12-01 07:00:00	2019-12-01 07:00:00	-10.01	-4.32	-5.7	-7.67
2019-12-01 08:00:00	2019-12-01 08:00:00	-7.59	-4.34	-5.8	-7.28
2019-12-01 09:00:00	2019-12-01 09:00:00	-5.88	-4.5	-5.7	-7.39
2019-12-01 10:00:00	2019-12-01 10:00:00	-3.81	-4.52	-5.37	-7.41
2019-12-01 11:00:00	2019-12-01 11:00:00	-2.22	-4.6	-4.86	-7.03
2019-12-01 12:00:00	2019-12-01 12:00:00	-9.38	-4.06	-4.4	-6.7
2019-12-01 13:00:00	2019-12-01 13:00:00	-11.21	-3.88	-4.04	-4.91
2019-12-01 14:00:00	2019-12-01 14:00:00	-10.86	-3.71	-3.78	2.66
2019-12-01 15:00:00	2019-12-01 15:00:00	-11.98	-3.6	-3.73	4.53
2019-12-01 16:00:00	2019-12-01 16:00:00	-10.96	-3.55	-3.81	4.81
2019-12-01 17:00:00	2019-12-01 17:00:00	-11.88	-3.55	-3.86	-2.99
2019-12-01 18:00:00	2019-12-01 18:00:00	-12.23	-3.63	-4.04	-3.91
2019-12-01 19:00:00	2019-12-01 19:00:00	-13.23	-3.68	-4.24	-4.47
2019-12-01 20:00:00	2019-12-01 20:00:00	-13.43	-3.73	-4.42	-4.98
2019-12-01 21:00:00	2019-12-01 21:00:00	-13.74	-3.76	-4.6	-6.03
2019-12-01 22:00:00	2019-12-01 22:00:00	-13.38	-3.83	-4.81	-5.75
2019-12-01 23:00:00	2019-12-01 23:00:00	-14.76	-3.96	-5.04	-6.8
2019-12-02	2019-12-02	-14.02	-4.06	-5.21	-6.62
2019-12-02 01:00:00	2019-12-02 01:00:00	-13.07	-4.19	-5.44	-6.95
2019-12-02 02:00:00	2019-12-02 02:00:00	-14.37	-4.32	-5.65	-7.33
2019-12-02 03:00:00	2019-12-02 03:00:00	-13.89	-4.45	-5.8	-7.77
2019-12-02 04:00:00	2019-12-02 04:00:00	-12.9	-4.55	-5.96	-8.23
2019-12-02 05:00:00	2019-12-02 05:00:00	-11.95	-4.65	-6.08	-8.48
2019-12-02 06:00:00	2019-12-02 06:00:00	-10.42	-4.63	-6.21	-8.43
2019-12-02 07:00:00	2019-12-02 07:00:00	-11.93	-4.65	-6.31	-8.43
2019-12-02 08:00:00	2019-12-02 08:00:00	-8.28	-4.65	-6.39	-8.56
2019-12-02 09:00:00	2019-12-02 09:00:00	-3.96	-4.75	-6.26	-8.61
2019-12-02 10:00:00	2019-12-02 10:00:00	-3.81	-4.78	-5.6	-7.84
2019-12-02 11:00:00	2019-12-02 11:00:00	-2.51	-4.75	-5.19	-7.51
2019-12-02 12:00:00	2019-12-02 12:00:00	-6.93	-4.22	-4.88	-7.69
2019-12-02 13:00:00	2019-12-02 13:00:00	-9.33	-3.88	-4.53	-5.32
2019-12-02 14:00:00	2019-12-02 14:00:00	-10.24	-3.68	-4.3	5.07
2019-12-02 15:00:00	2019-12-02 15:00:00	-11.44	-3.55	-4.19	3.12
2019-12-02 16:00:00	2019-12-02 16:00:00	-13.69	-3.45	-4.19	3.61
2019-12-02 17:00:00	2019-12-02 17:00:00	-12.74	-3.42	-4.3	-3.12
2019-12-02 18:00:00	2019-12-02 18:00:00	-13.35	-3.42	-4.42	-4.3
2019-12-02 19:00:00	2019-12-02 19:00:00	-13.81	-3.48	-4.6	-4.96
2019-12-02 20:00:00	2019-12-02 20:00:00	-15.14	-3.53	-4.76	-5.24
2019-12-02 21:00:00	2019-12-02 21:00:00	-15.52	-3.58	-4.96	-5.93
2019-12-02 22:00:00	2019-12-02 22:00:00	-14.93	-3.63	-5.19	-6.47
2019-12-02 23:00:00	2019-12-02 23:00:00	-15.67	-3.71	-5.34	-6.47
2019-12-03	2019-12-03	-13.94	-3.81	-5.62	-6.82
2019-12-03 01:00:00	2019-12-03 01:00:00	-14.5	-3.88	-5.8	-7.51
2019-12-03 02:00:00	2019-12-03 02:00:00	-16.18	-3.96	-5.96	-7.54
2019-12-03 03:00:00	2019-12-03 03:00:00	-16.03	-4.09	-6.19	-7.64
2019-12-03 04:00:00	2019-12-03 04:00:00	-16.41	-4.19	-6.39	-8.07
2019-12-03 05:00:00	2019-12-03 05:00:00	-14.7	-4.27	-6.57	-8.74
2019-12-03 06:00:00	2019-12-03 06:00:00	-14.7	-4.45	-6.75	-8.53
2019-12-03 07:00:00	2019-12-03 07:00:00	-13.81	-4.6	-6.87	-8.64
2019-12-03 08:00:00	2019-12-03 08:00:00	-9.99	-4.75	-6.95	-8.94
2019-12-03 09:00:00	2019-12-03 09:00:00	-7.59	-4.78	-6.95	-9.22
2019-12-03 10:00:00	2019-12-03 10:00:00	-5.42	-4.91	-6.65	-8.71
2019-12-03 11:00:00	2019-12-03 11:00:00	-3.15	-4.93	-6.08	-8.64
2019-12-03 12:00:00	2019-12-03 12:00:00	-7.64	-4.34	-5.5	-8.15
2019-12-03 13:00:00	2019-12-03 13:00:00	-11.09	-3.99	-5.01	-6.54
2019-12-03 14:00:00	2019-12-03 14:00:00	-9.33	-3.88	-4.7	4.12
2019-12-03 15:00:00	2019-12-03 15:00:00	-12.49	-3.71	-4.53	5.97
2019-12-03 16:00:00	2019-12-03 16:00:00	-11.39	-3.55	-4.47	6.92
2019-12-03 17:00:00	2019-12-03 17:00:00	-12.44	-3.55	-4.47	-2.84
2019-12-03 18:00:00	2019-12-03 18:00:00	-12.82	-3.58	-4.58	-3.94
2019-12-03 19:00:00	2019-12-03 19:00:00	-12.74	-3.63	-4.68	-4.68
2019-12-03 20:00:00	2019-12-03 20:00:00	-12.44	-3.65	-4.81	-5.06
2019-12-03 21:00:00	2019-12-03 21:00:00	-10.27	-3.63	-4.96	-5.24
2019-12-03 22:00:00	2019-12-03 22:00:00	-11.9	-3.63	-5.06	-5.34
2019-12-03 23:00:00	2019-12-03 23:00:00	-12.67	-3.65	-5.16	-5.55
2019-12-04	2019-12-04	-11.44	-3.68	-5.32	-5.88
2019-12-04 01:00:00	2019-12-04 01:00:00	-10.32	-3.71	-5.42	-5.88
2019-12-04 02:00:00	2019-12-04 02:00:00	-9.04	-3.71	-5.5	-6.11
2019-12-04 03:00:00	2019-12-04 03:00:00	-9.33	-3.76	-5.57	-6.29
2019-12-04 04:00:00	2019-12-04 04:00:00	-8.51	-3.81	-5.65	-6.44
2019-12-04 05:00:00	2019-12-04 05:00:00	-6.8	-3.81	-5.7	-6.82
2019-12-04 06:00:00	2019-12-04 06:00:00	-5.42	-3.83	-5.7	-6.29
2019-12-04 07:00:00	2019-12-04 07:00:00	-3.2	-3.81	-5.7	-6.16
2019-12-04 08:00:00	2019-12-04 08:00:00	-2.35	-3.81	-5.62	-6.21
2019-12-04 09:00:00	2019-12-04 09:00:00	-0.67	-3.78	-5.52	-6.11
2019-12-04 10:00:00	2019-12-04 10:00:00	-0.38	-3.76	-5.37	-5.83
2019-12-04 11:00:00	2019-12-04 11:00:00	-1.23	-3.58	-5.16	-5.47
2019-12-04 12:00:00	2019-12-04 12:00:00	-2.99	-3.42	-4.96	-4.6
2019-12-04 13:00:00	2019-12-04 13:00:00	-3.15	-3.22	-4.78	-4.07
2019-12-04 14:00:00	2019-12-04 14:00:00	-3.07	-3.02	-4.6	-3.35
2019-12-04 15:00:00	2019-12-04 15:00:00	-3.5	-2.81	-4.5	-2.58
2019-12-04 16:00:00	2019-12-04 16:00:00	-5.8	-2.71	-4.4	-3.27
2019-12-04 17:00:00	2019-12-04 17:00:00	-6.67	-2.68	-4.37	-3.76
2019-12-04 18:00:00	2019-12-04 18:00:00	-8.59	-2.68	-4.35	-3.96
2019-12-04 19:00:00	2019-12-04 19:00:00	-8.99	-2.63	-4.4	-3.78
2019-12-04 20:00:00	2019-12-04 20:00:00	-8.81	-2.66	-4.42	-4.09
2019-12-04 21:00:00	2019-12-04 21:00:00	-7.82	-2.71	-4.47	-4.42
2019-12-04 22:00:00	2019-12-04 22:00:00	-9.2	-2.76	-4.55	-4.91
2019-12-04 23:00:00	2019-12-04 23:00:00	-9.22	-2.86	-4.63	-5.16
2019-12-05	2019-12-05	-9.91	-2.94	-4.7	-5.32
2019-12-05 01:00:00	2019-12-05 01:00:00	-9.3	-3.02	-4.81	-5.67
2019-12-05 02:00:00	2019-12-05 02:00:00	-10.65	-3.09	-4.93	-5.78
2019-12-05 03:00:00	2019-12-05 03:00:00	-10.37	-3.19	-5.01	-6.24
2019-12-05 04:00:00	2019-12-05 04:00:00	-10.27	-3.22	-5.11	-6.13
2019-12-05 05:00:00	2019-12-05 05:00:00	-10.32	-3.32	-5.19	-6.26
2019-12-05 06:00:00	2019-12-05 06:00:00	-8.74	-3.37	-5.29	-6.36
2019-12-05 07:00:00	2019-12-05 07:00:00	-7	-3.45	-5.37	-6.49
2019-12-05 08:00:00	2019-12-05 08:00:00	-4.42	-3.5	-5.37	-6.72
2019-12-05 09:00:00	2019-12-05 09:00:00	-3.5	-3.55	-5.27	-6.67
2019-12-05 10:00:00	2019-12-05 10:00:00	-3.76	-3.5	-5.04	-6.54
2019-12-05 11:00:00	2019-12-05 11:00:00	-0.15	-3.42	-4.7	-6.31
2019-12-05 12:00:00	2019-12-05 12:00:00	-3.22	-2.94	-4.32	-5.37
2019-12-05 13:00:00	2019-12-05 13:00:00	-4.68	-2.66	-3.96	-3.86
2019-12-05 14:00:00	2019-12-05 14:00:00	-4.55	-2.38	-3.71	2.33
2019-12-05 15:00:00	2019-12-05 15:00:00	-5.01	-2.25	-3.53	0.33
2019-12-05 16:00:00	2019-12-05 16:00:00	-2.46	-2.17	-3.4	7.68
2019-12-05 17:00:00	2019-12-05 17:00:00	-1.82	-2.1	-3.32	-1.87
2019-12-05 18:00:00	2019-12-05 18:00:00	-1.07	-2.02	-3.25	-2.63
2019-12-05 19:00:00	2019-12-05 19:00:00	-0.72	-1.99	-3.2	-2.79
2019-12-05 20:00:00	2019-12-05 20:00:00	-0.33	-1.92	-3.12	-2.97
2019-12-05 21:00:00	2019-12-05 21:00:00	0	-1.82	-3.04	-2.86
2019-12-05 22:00:00	2019-12-05 22:00:00	0.72	-1.74	-2.97	-2.66
2019-12-05 23:00:00	2019-12-05 23:00:00	1.77	-1.71	-2.86	-2.56
2019-12-06	2019-12-06	1.69	-1.74	-2.76	-2.05
2019-12-06 01:00:00	2019-12-06 01:00:00	2.1	-1.69	-2.66	-1.59
2019-12-06 02:00:00	2019-12-06 02:00:00	2.79	-1.66	-2.4	-1.46
2019-12-06 03:00:00	2019-12-06 03:00:00	2.1	-1.64	-2.35	-1.76
2019-12-06 04:00:00	2019-12-06 04:00:00	4.53	-1.53	-1.15	-1.15
2019-12-06 05:00:00	2019-12-06 05:00:00	4.15	-1.28	-1.74	-1.23
2019-12-06 06:00:00	2019-12-06 06:00:00	5.84	-1.15	-1.69	-1.1
2019-12-06 07:00:00	2019-12-06 07:00:00	6.79	-0.95	-1.56	-0.08
2019-12-06 08:00:00	2019-12-06 08:00:00	6.86	-0.87	-1.43	-0.77
2019-12-06 09:00:00	2019-12-06 09:00:00	7.53	-0.66	-1.15	2.61
2019-12-06 10:00:00	2019-12-06 10:00:00	7.63	-0.56	0.26	0.64
2019-12-06 11:00:00	2019-12-06 11:00:00	6.3	-0.33	0.38	0.74
2019-12-06 12:00:00	2019-12-06 12:00:00	5.2	0	-0.13	2.2
2019-12-06 13:00:00	2019-12-06 13:00:00	1.41	0.15	-0.33	2.02
2019-12-06 14:00:00	2019-12-06 14:00:00	0.74	0.23	-0.36	2.76
2019-12-06 15:00:00	2019-12-06 15:00:00	-0.9	0.43	-0.33	5.35
2019-12-06 16:00:00	2019-12-06 16:00:00	-2.33	0.31	-0.38	3.89
2019-12-06 17:00:00	2019-12-06 17:00:00	-2.94	0.26	-0.38	2.07
2019-12-06 18:00:00	2019-12-06 18:00:00	-3.35	0.18	-0.72	0.31
2019-12-06 19:00:00	2019-12-06 19:00:00	-3.4	0.13	-0.64	0.18
2019-12-06 20:00:00	2019-12-06 20:00:00	-4.12	0.05	-0.82	-0.82
2019-12-06 21:00:00	2019-12-06 21:00:00	-4.17	-0.26	-0.77	-1.69
2019-12-06 22:00:00	2019-12-06 22:00:00	-4.42	-0.33	-0.95	-1.92
2019-12-06 23:00:00	2019-12-06 23:00:00	-4.37	-0.51	-1.13	-2.76
2019-12-07	2019-12-07	-4.09	-0.64	-1.38	-2.56
2019-12-07 01:00:00	2019-12-07 01:00:00	-3.78	-0.74	-1.71	-3.2
2019-12-07 02:00:00	2019-12-07 02:00:00	-3.45	-0.79	-1.76	-3.07
2019-12-07 03:00:00	2019-12-07 03:00:00	-3.5	-0.84	-1.69	-3.09
2019-12-07 04:00:00	2019-12-07 04:00:00	-3.55	-0.97	-1.92	-3.66
2019-12-07 05:00:00	2019-12-07 05:00:00	-3.07	-1.05	-1.84	-3.71
2019-12-07 06:00:00	2019-12-07 06:00:00	-1.84	-1.07	-1.79	-3.63
2019-12-07 07:00:00	2019-12-07 07:00:00	-1.66	-1.05	-1.76	-3.09
2019-12-07 08:00:00	2019-12-07 08:00:00	-2.33	-1.1	-1.79	-3.12
2019-12-07 09:00:00	2019-12-07 09:00:00	-2.1	-1.15	-1.76	-3.35
2019-12-07 10:00:00	2019-12-07 10:00:00	-1.92	-1.12	-1.76	-3.15
2019-12-07 11:00:00	2019-12-07 11:00:00	-2.02	-1.05	-1.76	-2.28
2019-12-07 12:00:00	2019-12-07 12:00:00	-1.66	-0.95	-1.76	-2.12
2019-12-07 13:00:00	2019-12-07 13:00:00	-1.23	-0.97	-1.71	-2.58
2019-12-07 14:00:00	2019-12-07 14:00:00	-1	-0.97	-1.66	-2.61
2019-12-07 15:00:00	2019-12-07 15:00:00	-0.87	-1.02	-1.61	-2.43
2019-12-07 16:00:00	2019-12-07 16:00:00	-0.54	-1.02	-1.59	-2.53
2019-12-07 17:00:00	2019-12-07 17:00:00	-0.15	-1.02	-1.56	-2.33
2019-12-07 18:00:00	2019-12-07 18:00:00	-0.33	-1.02	-1.48	-1.94
2019-12-07 19:00:00	2019-12-07 19:00:00	0.38	-1	-1.41	-1.87
2019-12-07 20:00:00	2019-12-07 20:00:00	0.18	-0.97	-1.36	-1.69
2019-12-07 21:00:00	2019-12-07 21:00:00	0.23	-0.95	-1.3	-1.64
2019-12-07 22:00:00	2019-12-07 22:00:00	1.02	-0.89	-1.28	-1.33
2019-12-07 23:00:00	2019-12-07 23:00:00	0.74	-0.82	-1.23	-1.33
2019-12-08	2019-12-08	0.67	-0.79	-1.15	-1.23
2019-12-08 01:00:00	2019-12-08 01:00:00	0.51	-0.72	-1.1	-1.05
2019-12-08 02:00:00	2019-12-08 02:00:00	0.28	-0.66	-1.07	-1.1
2019-12-08 03:00:00	2019-12-08 03:00:00	0.18	-0.64	-1	-1.07
2019-12-08 04:00:00	2019-12-08 04:00:00	0.18	-0.59	-1	-0.97
2019-12-08 05:00:00	2019-12-08 05:00:00	0.44	-0.56	-0.95	-0.9
2019-12-08 06:00:00	2019-12-08 06:00:00	1.31	-0.54	-0.87	-0.97
2019-12-08 07:00:00	2019-12-08 07:00:00	1.82	-0.49	-0.72	-0.97
2019-12-08 08:00:00	2019-12-08 08:00:00	1.89	-0.43	-0.61	-0.9
2019-12-08 09:00:00	2019-12-08 09:00:00	2.28	-0.43	-0.54	-1.05
2019-12-08 10:00:00	2019-12-08 10:00:00	1.71	-0.41	-0.54	-0.97
2019-12-08 11:00:00	2019-12-08 11:00:00	1.36	-0.33	-0.51	-0.38
2019-12-08 12:00:00	2019-12-08 12:00:00	1.41	-0.18	-0.51	0.05
2019-12-08 13:00:00	2019-12-08 13:00:00	0.49	-0.08	-0.46	0.15
2019-12-08 14:00:00	2019-12-08 14:00:00	0.49	-0.03	-0.46	0.36
2019-12-08 15:00:00	2019-12-08 15:00:00	0.36	0.08	-0.43	0.18
2019-12-08 16:00:00	2019-12-08 16:00:00	0.56	0.03	-0.43	-0.26
2019-12-08 17:00:00	2019-12-08 17:00:00	-1.15	0.03	-0.41	-0.23
2019-12-08 18:00:00	2019-12-08 18:00:00	-1.33	-0.08	-0.41	-0.38
2019-12-08 19:00:00	2019-12-08 19:00:00	-1.51	-0.15	-0.41	-0.59
2019-12-08 20:00:00	2019-12-08 20:00:00	-1.84	-0.15	-0.41	-0.67
2019-12-08 21:00:00	2019-12-08 21:00:00	-1.92	-0.18	-0.41	-0.64
2019-12-08 22:00:00	2019-12-08 22:00:00	-1.69	-0.18	-0.41	-1.05
2019-12-08 23:00:00	2019-12-08 23:00:00	-2.89	-0.2	-0.41	-1.1
2019-12-09	2019-12-09	-2.71	-0.2	-0.43	-1.18
2019-12-09 01:00:00	2019-12-09 01:00:00	-3.78	-0.23	-0.46	-1.23
2019-12-09 02:00:00	2019-12-09 02:00:00	-4.09	-0.26	-0.46	-1.36
2019-12-09 03:00:00	2019-12-09 03:00:00	-3.4	-0.26	-0.51	-1.36
2019-12-09 04:00:00	2019-12-09 04:00:00	-3.02	-0.28	-0.54	-1.36
2019-12-09 05:00:00	2019-12-09 05:00:00	-2.51	-0.33	-0.59	-1.43
2019-12-09 06:00:00	2019-12-09 06:00:00	-1.66	-0.38	-0.64	-1.64
2019-12-09 07:00:00	2019-12-09 07:00:00	-1.02	-0.49	-0.69	-1.87
2019-12-09 08:00:00	2019-12-09 08:00:00	-0.15	-0.54	-0.69	-1.82
2019-12-09 09:00:00	2019-12-09 09:00:00	0.74	-0.51	-0.69	-1.74
2019-12-09 10:00:00	2019-12-09 10:00:00	0.61	-0.51	-0.69	-1.79
2019-12-09 11:00:00	2019-12-09 11:00:00	-0.13	-0.43	-0.67	-1.48
2019-12-09 12:00:00	2019-12-09 12:00:00	-1.02	-0.36	-0.64	-1.3
2019-12-09 13:00:00	2019-12-09 13:00:00	-2.74	-0.26	-0.59	-1.07
2019-12-09 14:00:00	2019-12-09 14:00:00	-2.74	-0.18	-0.59	-0.67
2019-12-09 15:00:00	2019-12-09 15:00:00	-2.66	-0.13	-0.59	-0.74
2019-12-09 16:00:00	2019-12-09 16:00:00	-3.25	-0.13	-0.59	-0.9
2019-12-09 17:00:00	2019-12-09 17:00:00	-4.14	-0.15	-0.59	-1.15
2019-12-09 18:00:00	2019-12-09 18:00:00	-2.84	-0.26	-0.61	-1.43
2019-12-09 19:00:00	2019-12-09 19:00:00	-4.58	-0.31	-0.67	-1.48
2019-12-09 20:00:00	2019-12-09 20:00:00	-3.58	-0.31	-0.72	-1.53
2019-12-09 21:00:00	2019-12-09 21:00:00	-3.35	-0.36	-0.77	-1.66
2019-12-09 22:00:00	2019-12-09 22:00:00	-5.27	-0.41	-0.84	-1.74
2019-12-09 23:00:00	2019-12-09 23:00:00	-5.19	-0.46	-0.97	-1.82
2019-12-10	2019-12-10	-6.24	-0.51	-1.1	-1.99
2019-12-10 01:00:00	2019-12-10 01:00:00	-8.59	-0.56	-1.18	-2.1
2019-12-10 02:00:00	2019-12-10 02:00:00	-9.1	-0.59	-1.36	-2.28
2019-12-10 03:00:00	2019-12-10 03:00:00	-9.53	-0.77	-1.43	-2.69
2019-12-10 04:00:00	2019-12-10 04:00:00	-8.94	-0.92	-1.61	-3.27
2019-12-10 05:00:00	2019-12-10 05:00:00	-9.07	-1.02	-1.76	-3.84
2019-12-10 06:00:00	2019-12-10 06:00:00	-6.52	-1.18	-1.97	-3.53
2019-12-10 07:00:00	2019-12-10 07:00:00	-5.52	-1.33	-2.07	-3.71
2019-12-10 08:00:00	2019-12-10 08:00:00	-3.99	-1.43	-2.17	-3.78
2019-12-10 09:00:00	2019-12-10 09:00:00	-2.15	-1.53	-2.2	-4.3
2019-12-10 10:00:00	2019-12-10 10:00:00	-0.51	-1.61	-2.02	-4.27
2019-12-10 11:00:00	2019-12-10 11:00:00	0.1	-1.61	-1.74	-4.27
2019-12-10 12:00:00	2019-12-10 12:00:00	-5.39	-1.23	-1.48	-3.76
2019-12-10 13:00:00	2019-12-10 13:00:00	-6.95	-1.1	-1.25	-3.27
2019-12-10 14:00:00	2019-12-10 14:00:00	-6.65	-0.95	-1.1	5.15
2019-12-10 15:00:00	2019-12-10 15:00:00	-7.39	-0.82	-1.05	7.09
2019-12-10 16:00:00	2019-12-10 16:00:00	-7.46	-0.82	-1.07	8.4
2019-12-10 17:00:00	2019-12-10 17:00:00	-8.56	-0.84	-1.02	0
2019-12-10 18:00:00	2019-12-10 18:00:00	-7.49	-0.95	-1.13	-1.02
2019-12-10 19:00:00	2019-12-10 19:00:00	-7.84	-0.97	-1.23	-1.64
2019-12-10 20:00:00	2019-12-10 20:00:00	-7.79	-1.05	-1.36	-2.58
2019-12-10 21:00:00	2019-12-10 21:00:00	-8.1	-1.12	-1.43	-2.81
2019-12-10 22:00:00	2019-12-10 22:00:00	-10.91	-1.18	-1.61	-2.71
2019-12-10 23:00:00	2019-12-10 23:00:00	-10.4	-1.23	-1.79	-3.04
2019-12-11	2019-12-11	-9.43	-1.36	-1.94	-3.22
2019-12-11 01:00:00	2019-12-11 01:00:00	-11.29	-1.41	-2.15	-3.78
2019-12-11 02:00:00	2019-12-11 02:00:00	-10.45	-1.51	-2.33	-3.66
2019-12-11 03:00:00	2019-12-11 03:00:00	-11.54	-1.61	-2.56	-3.84
2019-12-11 04:00:00	2019-12-11 04:00:00	-9.27	-1.71	-2.74	-4.09
2019-12-11 05:00:00	2019-12-11 05:00:00	-10.83	-1.82	-2.92	-4.27
2019-12-11 06:00:00	2019-12-11 06:00:00	-10.09	-1.89	-3.07	-4.6
2019-12-11 07:00:00	2019-12-11 07:00:00	-9.22	-1.99	-3.2	-4.58
2019-12-11 08:00:00	2019-12-11 08:00:00	-6.01	-2.1	-3.32	-5.19
2019-12-11 09:00:00	2019-12-11 09:00:00	-1.51	-2.17	-3.4	-5.19
2019-12-11 10:00:00	2019-12-11 10:00:00	-0.33	-2.22	-3.17	-5.44
2019-12-11 11:00:00	2019-12-11 11:00:00	-0.28	-2.25	-2.76	-5.11
2019-12-11 12:00:00	2019-12-11 12:00:00	-4.96	-1.84	-2.51	-4.73
2019-12-11 13:00:00	2019-12-11 13:00:00	-5.62	-1.53	-2.25	-4.3
2019-12-11 14:00:00	2019-12-11 14:00:00	-6.87	-1.36	-2.07	5.94
2019-12-11 15:00:00	2019-12-11 15:00:00	-7.67	-1.28	-1.99	7.38
2019-12-11 16:00:00	2019-12-11 16:00:00	-9.3	-1.25	-1.94	6.99
2019-12-11 17:00:00	2019-12-11 17:00:00	-10.14	-1.28	-1.99	-0.92
2019-12-11 18:00:00	2019-12-11 18:00:00	-8.3	-1.3	-2.05	-1.87
2019-12-11 19:00:00	2019-12-11 19:00:00	-10.86	-1.36	-2.17	-2.38
2019-12-11 20:00:00	2019-12-11 20:00:00	-9.15	-1.38	-2.33	-2.69
2019-12-11 21:00:00	2019-12-11 21:00:00	-11.98	-1.48	-2.51	-3.27
2019-12-11 22:00:00	2019-12-11 22:00:00	-12.44	-1.53	-2.66	-3.53
2019-12-11 23:00:00	2019-12-11 23:00:00	-11.54	-1.59	-2.81	-3.84
2019-12-12	2019-12-12	-12.28	-1.66	-2.99	-4.01
2019-12-12 01:00:00	2019-12-12 01:00:00	-12.23	-1.76	-3.17	-4.14
2019-12-12 02:00:00	2019-12-12 02:00:00	-12.82	-1.84	-3.35	-4.63
2019-12-12 03:00:00	2019-12-12 03:00:00	-12.18	-1.97	-3.55	-4.68
2019-12-12 04:00:00	2019-12-12 04:00:00	-13.28	-2.07	-3.71	-4.81
2019-12-12 05:00:00	2019-12-12 05:00:00	-12.23	-2.17	-3.91	-5.14
2019-12-12 06:00:00	2019-12-12 06:00:00	-10.65	-2.25	-4.12	-5.29
2019-12-12 07:00:00	2019-12-12 07:00:00	-7.64	-2.35	-4.24	-5.5
2019-12-12 08:00:00	2019-12-12 08:00:00	-6.9	-2.48	-4.32	-6.03
2019-12-12 09:00:00	2019-12-12 09:00:00	-4.45	-2.56	-4.37	-5.88
2019-12-12 10:00:00	2019-12-12 10:00:00	-2.81	-2.63	-4.17	-6.26
2019-12-12 11:00:00	2019-12-12 11:00:00	-1.53	-2.66	-3.84	-6.01
2019-12-12 12:00:00	2019-12-12 12:00:00	-6.19	-2.22	-3.43	-5.52
2019-12-12 13:00:00	2019-12-12 13:00:00	-8.81	-1.89	-3.07	-5.04
2019-12-12 14:00:00	2019-12-12 14:00:00	-9.12	-1.71	-2.89	4.33
2019-12-12 15:00:00	2019-12-12 15:00:00	-10.04	-1.59	-2.79	7.68
2019-12-12 16:00:00	2019-12-12 16:00:00	-10.4	-1.56	-2.76	7.43
2019-12-12 17:00:00	2019-12-12 17:00:00	-11.14	-1.59	-2.81	-1.64
2019-12-12 18:00:00	2019-12-12 18:00:00	-12.36	-1.64	-2.92	-2.63
2019-12-12 19:00:00	2019-12-12 19:00:00	-12	-1.71	-3.07	-3.58
2019-12-12 20:00:00	2019-12-12 20:00:00	-10.68	-1.76	-3.25	-3.66
2019-12-12 21:00:00	2019-12-12 21:00:00	-11.14	-1.84	-3.45	-3.91
2019-12-12 22:00:00	2019-12-12 22:00:00	-11.62	-1.92	-3.63	-4.37
2019-12-12 23:00:00	2019-12-12 23:00:00	-12.08	-1.94	-3.78	-4.63
2019-12-13	2019-12-13	-11.85	-2.05	-3.96	-4.96
2019-12-13 01:00:00	2019-12-13 01:00:00	-9.94	-2.1	-4.12	-5.16
2019-12-13 02:00:00	2019-12-13 02:00:00	-11.01	-2.17	-4.3	-5.42
2019-12-13 03:00:00	2019-12-13 03:00:00	-11.85	-2.25	-4.4	-5.37
2019-12-13 04:00:00	2019-12-13 04:00:00	-10.83	-2.35	-4.53	-5.98
2019-12-13 05:00:00	2019-12-13 05:00:00	-10.06	-2.45	-4.73	-5.85
2019-12-13 06:00:00	2019-12-13 06:00:00	-8.66	-2.53	-4.81	-5.98
2019-12-13 07:00:00	2019-12-13 07:00:00	-6.24	-2.63	-4.93	-6.34
2019-12-13 08:00:00	2019-12-13 08:00:00	-4.91	-2.71	-4.96	-6.29
2019-12-13 09:00:00	2019-12-13 09:00:00	-0.26	-2.81	-4.91	-6.11
2019-12-13 10:00:00	2019-12-13 10:00:00	0.79	-2.86	-4.63	-6.75
2019-12-13 11:00:00	2019-12-13 11:00:00	2.15	-2.86	-4.14	-6.08
2019-12-13 12:00:00	2019-12-13 12:00:00	0.18	-2.81	-4.04	-5.29
2019-12-13 13:00:00	2019-12-13 13:00:00	-1.94	-2.68	-3.78	-5.04
2019-12-13 14:00:00	2019-12-13 14:00:00	-1.79	-2.53	-3.48	-4.14
2019-12-13 15:00:00	2019-12-13 15:00:00	-1.3	-2.45	-3.35	0.23
2019-12-13 16:00:00	2019-12-13 16:00:00	-0.28	-2.35	-3.2	3.56
2019-12-13 17:00:00	2019-12-13 17:00:00	-1.18	-2.28	-3.07	-1.71
2019-12-13 18:00:00	2019-12-13 18:00:00	-1.3	-2.25	-3.02	-2.46
2019-12-13 19:00:00	2019-12-13 19:00:00	-1.07	-2.25	-2.94	-2.58
2019-12-13 20:00:00	2019-12-13 20:00:00	-0.2	-2.17	-2.89	-2.56
2019-12-13 21:00:00	2019-12-13 21:00:00	-0.18	-2.15	-2.84	-2.43
2019-12-13 22:00:00	2019-12-13 22:00:00	0.2	-2.1	-2.76	-2.51
2019-12-13 23:00:00	2019-12-13 23:00:00	1	-2.12	-2.69	-2.71
2019-12-14	2019-12-14	0.23	-2.17	-2.63	-2.71
2019-12-14 01:00:00	2019-12-14 01:00:00	0.95	-1.97	-2.56	-2.63
2019-12-14 02:00:00	2019-12-14 02:00:00	-0.79	-1.94	-2.48	-2.25
2019-12-14 03:00:00	2019-12-14 03:00:00	-0.51	-1.92	-2.43	-2.22
2019-12-14 04:00:00	2019-12-14 04:00:00	-0.28	-1.92	-2.38	-1.97
2019-12-14 05:00:00	2019-12-14 05:00:00	-1.74	-1.92	-2.33	-2.17
2019-12-14 06:00:00	2019-12-14 06:00:00	-0.79	-1.84	-2.3	-2.02
2019-12-14 07:00:00	2019-12-14 07:00:00	0.13	-1.74	-2.25	-2.12
2019-12-14 08:00:00	2019-12-14 08:00:00	0.64	-1.74	-2.2	-2.22
2019-12-14 09:00:00	2019-12-14 09:00:00	0.69	-1.71	-2.12	-2.12
2019-12-14 10:00:00	2019-12-14 10:00:00	-0.1	-1.66	-2.05	-2.46
2019-12-14 11:00:00	2019-12-14 11:00:00	-0.77	-1.61	-1.94	-2.22
2019-12-14 12:00:00	2019-12-14 12:00:00	-1.74	-1.48	-1.87	-1.82
2019-12-14 13:00:00	2019-12-14 13:00:00	-2.15	-1.33	-1.82	-1.64
2019-12-14 14:00:00	2019-12-14 14:00:00	-3.07	-1.23	-1.76	-1.61
2019-12-14 15:00:00	2019-12-14 15:00:00	-3.89	-1.2	-1.74	-1.61
2019-12-14 16:00:00	2019-12-14 16:00:00	-5.67	-1.15	-1.76	-1.74
2019-12-14 17:00:00	2019-12-14 17:00:00	-8.3	-1.15	-1.82	-2.07
2019-12-14 18:00:00	2019-12-14 18:00:00	-9.43	-1.2	-1.89	-2.2
2019-12-14 19:00:00	2019-12-14 19:00:00	-10.63	-1.28	-1.97	-2.43
2019-12-14 20:00:00	2019-12-14 20:00:00	-11.52	-1.36	-2.1	-2.74
2019-12-14 21:00:00	2019-12-14 21:00:00	-8.23	-1.51	-2.22	-3.17
2019-12-14 22:00:00	2019-12-14 22:00:00	-8.02	-1.66	-2.43	-3.96
2019-12-14 23:00:00	2019-12-14 23:00:00	-8.15	-1.76	-2.58	-4.01
2019-12-15	2019-12-15	-9.63	-1.97	-2.71	-4.35
2019-12-15 01:00:00	2019-12-15 01:00:00	-12.44	-2.15	-2.84	-4.68
2019-12-15 02:00:00	2019-12-15 02:00:00	-9.4	-2.2	-2.94	-4.93
2019-12-15 03:00:00	2019-12-15 03:00:00	-10.09	-2.22	-3.15	-4.81
2019-12-15 04:00:00	2019-12-15 04:00:00	-10.14	-2.2	-3.32	-5.09
2019-12-15 05:00:00	2019-12-15 05:00:00	-8.97	-2.3	-3.4	-5.14
2019-12-15 06:00:00	2019-12-15 06:00:00	-8.59	-2.45	-3.66	-5.34
2019-12-15 07:00:00	2019-12-15 07:00:00	-6.95	-2.61	-3.78	-5.85
2019-12-15 08:00:00	2019-12-15 08:00:00	-6.57	-2.74	-3.91	-5.96
2019-12-15 09:00:00	2019-12-15 09:00:00	-5.8	-2.86	-4.04	-6.06
2019-12-15 10:00:00	2019-12-15 10:00:00	-5.93	-2.94	-3.99	-6.26
2019-12-15 11:00:00	2019-12-15 11:00:00	-6.19	-2.89	-3.91	-6.03
2019-12-15 12:00:00	2019-12-15 12:00:00	-6.65	-2.76	-3.84	-5.73
2019-12-15 13:00:00	2019-12-15 13:00:00	-8.61	-2.74	-3.78	-5.34
2019-12-15 14:00:00	2019-12-15 14:00:00	-8.56	-2.61	-3.81	-5.57
2019-12-15 15:00:00	2019-12-15 15:00:00	-11.52	-2.56	-3.91	-4.96
2019-12-15 16:00:00	2019-12-15 16:00:00	-11.75	-2.63	-4.01	-4.86
2019-12-15 17:00:00	2019-12-15 17:00:00	-11.98	-2.68	-4.22	-4.81
2019-12-15 18:00:00	2019-12-15 18:00:00	-11.06	-2.86	-4.4	-5.16
2019-12-15 19:00:00	2019-12-15 19:00:00	-11.72	-2.99	-4.6	-6.34
2019-12-15 20:00:00	2019-12-15 20:00:00	-12.08	-3.19	-4.81	-6.31
2019-12-15 21:00:00	2019-12-15 21:00:00	-11.21	-3.4	-5.06	-6.98
2019-12-15 22:00:00	2019-12-15 22:00:00	-11.16	-3.6	-5.37	-7.41
2019-12-15 23:00:00	2019-12-15 23:00:00	-10.68	-3.68	-5.44	-7.26
2019-12-16	2019-12-16	-10.37	-3.76	-5.5	-7.49
2019-12-16 01:00:00	2019-12-16 01:00:00	-10.55	-3.88	-5.55	-7.97
2019-12-16 02:00:00	2019-12-16 02:00:00	-10.19	-3.96	-5.67	-7.82
2019-12-16 03:00:00	2019-12-16 03:00:00	-11.06	-3.94	-5.7	-8.87
2019-12-16 04:00:00	2019-12-16 04:00:00	-10.96	-3.96	-5.78	-7.72
2019-12-16 05:00:00	2019-12-16 05:00:00	-10.06	-3.96	-5.88	-7.54
2019-12-16 06:00:00	2019-12-16 06:00:00	-9.17	-4.01	-5.93	-7.46
2019-12-16 07:00:00	2019-12-16 07:00:00	-8.1	-4.06	-6.01	-7.56
2019-12-16 08:00:00	2019-12-16 08:00:00	-7.21	-4.14	-6.01	-7.33
2019-12-16 09:00:00	2019-12-16 09:00:00	-7.49	-4.22	-5.93	-7.77
2019-12-16 10:00:00	2019-12-16 10:00:00	-7.26	-4.22	-5.8	-7.72
2019-12-16 11:00:00	2019-12-16 11:00:00	-9.76	-4.19	-5.65	-7.36
2019-12-16 12:00:00	2019-12-16 12:00:00	-11.49	-4.14	-5.52	-7.1
2019-12-16 13:00:00	2019-12-16 13:00:00	-13.2	-3.91	-5.44	-6.75
2019-12-16 14:00:00	2019-12-16 14:00:00	-13.56	-3.81	-5.52	-5.29
2019-12-16 15:00:00	2019-12-16 15:00:00	-16.08	-3.81	-5.67	-4.78
2019-12-16 16:00:00	2019-12-16 16:00:00	-15.34	-3.96	-5.83	-4.88
2019-12-16 17:00:00	2019-12-16 17:00:00	-13.1	-4.17	-6.01	-6.06
2019-12-16 18:00:00	2019-12-16 18:00:00	-13.18	-4.42	-6.29	-7.13
2019-12-16 19:00:00	2019-12-16 19:00:00	-13.56	-4.57	-6.49	-8.28
2019-12-16 20:00:00	2019-12-16 20:00:00	-13.2	-4.78	-6.7	-8.28
2019-12-16 21:00:00	2019-12-16 21:00:00	-13.2	-5.01	-6.9	-9.1
2019-12-16 22:00:00	2019-12-16 22:00:00	-14.32	-5.19	-6.95	-8.69
2019-12-16 23:00:00	2019-12-16 23:00:00	-12.61	-5.11	-7.08	-9.07
2019-12-17	2019-12-17	-12.05	-5.03	-7.23	-9.04
2019-12-17 01:00:00	2019-12-17 01:00:00	-11.98	-5.16	-7.23	-9.3
2019-12-17 02:00:00	2019-12-17 02:00:00	-12.18	-5.19	-7.28	-9.15
2019-12-17 03:00:00	2019-12-17 03:00:00	-11.16	-5.42	-7.33	-9.71
2019-12-17 04:00:00	2019-12-17 04:00:00	-11.29	-5.34	-7.36	-9.25
2019-12-17 05:00:00	2019-12-17 05:00:00	-10.01	-5.34	-7.39	-9.3
2019-12-17 06:00:00	2019-12-17 06:00:00	-8.59	-5.34	-7.39	-9.02
2019-12-17 07:00:00	2019-12-17 07:00:00	-7.82	-5.47	-7.36	-8.69
2019-12-17 08:00:00	2019-12-17 08:00:00	-6.95	-5.42	-7.33	-8.48
2019-12-17 09:00:00	2019-12-17 09:00:00	-6.19	-5.47	-7.23	-8.48
2019-12-17 10:00:00	2019-12-17 10:00:00	-5.57	-5.42	-7.13	-8.28
2019-12-17 11:00:00	2019-12-17 11:00:00	-6.75	-5.34	-6.98	-7.92
2019-12-17 12:00:00	2019-12-17 12:00:00	-7.54	-5.21	-6.82	-7.64
2019-12-17 13:00:00	2019-12-17 13:00:00	-7.95	-5.03	-6.72	-7.16
2019-12-17 14:00:00	2019-12-17 14:00:00	-9.99	-4.83	-6.65	-6.75
2019-12-17 15:00:00	2019-12-17 15:00:00	-12.67	-4.75	-6.57	-6.01
2019-12-17 16:00:00	2019-12-17 16:00:00	-12.31	-4.7	-6.57	-6.36
2019-12-17 17:00:00	2019-12-17 17:00:00	-13.69	-4.7	-6.62	-6.7
2019-12-17 18:00:00	2019-12-17 18:00:00	-12.95	-4.73	-6.7	-6.87
2019-12-17 19:00:00	2019-12-17 19:00:00	-13	-4.75	-6.87	-6.95
2019-12-17 20:00:00	2019-12-17 20:00:00	-13.76	-4.91	-7	-7.33
2019-12-17 21:00:00	2019-12-17 21:00:00	-15.95	-5.03	-7.16	-7.74
2019-12-17 22:00:00	2019-12-17 22:00:00	-15.6	-5.19	-7.33	-8.3
2019-12-17 23:00:00	2019-12-17 23:00:00	-16.61	-5.34	-7.51	-8.66
2019-12-18	2019-12-18	-15.49	-5.52	-7.67	-9.45
2019-12-18 01:00:00	2019-12-18 01:00:00	-16.21	-5.67	-7.84	-9.61
2019-12-18 02:00:00	2019-12-18 02:00:00	-15.04	-5.85	-8.02	-9.35
2019-12-18 03:00:00	2019-12-18 03:00:00	-14.73	-5.95	-8.23	-9.55
2019-12-18 04:00:00	2019-12-18 04:00:00	-17.51	-6.08	-8.3	-10.27
2019-12-18 05:00:00	2019-12-18 05:00:00	-16.64	-6.16	-8.41	-10.12
2019-12-18 06:00:00	2019-12-18 06:00:00	-15.85	-6.26	-8.53	-10.52
2019-12-18 07:00:00	2019-12-18 07:00:00	-14.14	-6.36	-8.64	-10.52
2019-12-18 08:00:00	2019-12-18 08:00:00	-12.16	-6.44	-8.69	-10.88
2019-12-18 09:00:00	2019-12-18 09:00:00	-9.33	-6.51	-8.69	-10.63
2019-12-18 10:00:00	2019-12-18 10:00:00	-6.21	-6.51	-8.46	-10.37
2019-12-18 11:00:00	2019-12-18 11:00:00	-5.55	-6.51	-7.92	-10.47
2019-12-18 12:00:00	2019-12-18 12:00:00	-9.71	-6.08	-7.54	-9.89
2019-12-18 13:00:00	2019-12-18 13:00:00	-11.54	-5.72	-7.13	-9.35
2019-12-18 14:00:00	2019-12-18 14:00:00	-12.36	-5.49	-6.9	-3.35
2019-12-18 15:00:00	2019-12-18 15:00:00	-13.56	-5.29	-6.8	1.77
2019-12-18 16:00:00	2019-12-18 16:00:00	-14.76	-5.21	-6.82	0.79
2019-12-18 17:00:00	2019-12-18 17:00:00	-13.51	-5.19	-6.87	-5.37
2019-12-18 18:00:00	2019-12-18 18:00:00	-14.58	-5.21	-7	-6.34
2019-12-18 19:00:00	2019-12-18 19:00:00	-14.7	-5.26	-7.13	-6.82
2019-12-18 20:00:00	2019-12-18 20:00:00	-15.24	-5.29	-7.26	-7.44
2019-12-18 21:00:00	2019-12-18 21:00:00	-14.76	-5.31	-7.41	-7.64
2019-12-18 22:00:00	2019-12-18 22:00:00	-16	-5.37	-7.54	-8.07
2019-12-18 23:00:00	2019-12-18 23:00:00	-15.19	-5.37	-7.64	-8.41
2019-12-19	2019-12-19	-15.9	-5.37	-7.77	-8.81
2019-12-19 01:00:00	2019-12-19 01:00:00	-14.07	-5.42	-7.92	-8.87
2019-12-19 02:00:00	2019-12-19 02:00:00	-14.09	-5.47	-8.02	-9.25
2019-12-19 03:00:00	2019-12-19 03:00:00	-14.88	-5.54	-8.15	-9.4
2019-12-19 04:00:00	2019-12-19 04:00:00	-14.78	-5.57	-8.28	-9.22
2019-12-19 05:00:00	2019-12-19 05:00:00	-13.4	-5.67	-8.43	-9.76
2019-12-19 06:00:00	2019-12-19 06:00:00	-11.62	-5.72	-8.51	-9.61
2019-12-19 07:00:00	2019-12-19 07:00:00	-10.01	-5.83	-8.56	-9.61
2019-12-19 08:00:00	2019-12-19 08:00:00	-8.97	-5.9	-8.53	-9.84
2019-12-19 09:00:00	2019-12-19 09:00:00	-7.59	-5.95	-8.48	-9.71
2019-12-19 10:00:00	2019-12-19 10:00:00	-5.98	-5.93	-8.36	-9.68
2019-12-19 11:00:00	2019-12-19 11:00:00	-5.7	-5.85	-8.23	-9.25
2019-12-19 12:00:00	2019-12-19 12:00:00	-8.53	-5.57	-8.02	-8.51
2019-12-19 13:00:00	2019-12-19 13:00:00	-5.65	-5.34	-7.84	-8.13
2019-12-19 14:00:00	2019-12-19 14:00:00	-6.49	-5.16	-7.67	-8
2019-12-19 15:00:00	2019-12-19 15:00:00	-6.31	-4.98	-7.59	-7.13
2019-12-19 16:00:00	2019-12-19 16:00:00	-6.59	-4.86	-7.46	-5.83
2019-12-19 17:00:00	2019-12-19 17:00:00	-5.62	-4.86	-7.39	-7.28
2019-12-19 18:00:00	2019-12-19 18:00:00	-7.03	-4.83	-7.28	-6.9
2019-12-19 19:00:00	2019-12-19 19:00:00	-5.67	-4.73	-7.21	-6.95
2019-12-19 20:00:00	2019-12-19 20:00:00	-4.22	-4.7	-7.08	-6.9
2019-12-19 21:00:00	2019-12-19 21:00:00	-5.04	-4.65	-7	-6.65
2019-12-19 22:00:00	2019-12-19 22:00:00	-9.22	-4.63	-6.95	-6.77
2019-12-19 23:00:00	2019-12-19 23:00:00	-9.71	-4.6	-6.9	-6.67
2019-12-20	2019-12-20	-10.37	-4.55	-6.9	-6.82
2019-12-20 01:00:00	2019-12-20 01:00:00	-11.16	-4.57	-6.9	-6.54
2019-12-20 02:00:00	2019-12-20 02:00:00	-11.52	-4.57	-6.93	-6.57
2019-12-20 03:00:00	2019-12-20 03:00:00	-9.86	-4.6	-7	-6.98
2019-12-20 04:00:00	2019-12-20 04:00:00	-10.22	-4.7	-7	-7.1
2019-12-20 05:00:00	2019-12-20 05:00:00	-8.66	-4.8	-7.1	-7.39
2019-12-20 06:00:00	2019-12-20 06:00:00	-9.2	-4.91	-7.08	-7.67
2019-12-20 07:00:00	2019-12-20 07:00:00	-6.8	-4.96	-7.08	-7.79
2019-12-20 08:00:00	2019-12-20 08:00:00	-5.67	-4.96	-7.03	-7.67
2019-12-20 09:00:00	2019-12-20 09:00:00	-4.81	-4.93	-6.8	-7.72
2019-12-20 10:00:00	2019-12-20 10:00:00	-1.74	-4.93	-6.47	-8.15
2019-12-20 11:00:00	2019-12-20 11:00:00	-2.43	-4.86	-6.26	-7.51
2019-12-20 12:00:00	2019-12-20 12:00:00	-4.22	-4.6	-6.13	-6.9
2019-12-20 13:00:00	2019-12-20 13:00:00	-4.35	-4.34	-5.96	-6.29
2019-12-20 14:00:00	2019-12-20 14:00:00	-4.68	-4.14	-5.83	-3.81
2019-12-20 15:00:00	2019-12-20 15:00:00	-5.55	-3.94	-5.75	-4.27
2019-12-20 16:00:00	2019-12-20 16:00:00	-5.29	-3.83	-5.67	-2.74
2019-12-20 17:00:00	2019-12-20 17:00:00	-4.81	-3.83	-5.65	-5.06
2019-12-20 18:00:00	2019-12-20 18:00:00	-5.67	-3.88	-5.62	-5.32
2019-12-20 19:00:00	2019-12-20 19:00:00	-5.83	-3.88	-5.57	-5.34
2019-12-20 20:00:00	2019-12-20 20:00:00	-5.47	-3.83	-5.57	-5.47
2019-12-20 21:00:00	2019-12-20 21:00:00	-4.91	-3.81	-5.55	-5.7
2019-12-20 22:00:00	2019-12-20 22:00:00	-4.76	-3.78	-5.52	-5.67
2019-12-20 23:00:00	2019-12-20 23:00:00	-5.14	-3.76	-5.5	-5.7
2019-12-21	2019-12-21	-4.55	-3.71	-5.44	-5.78
2019-12-21 01:00:00	2019-12-21 01:00:00	-3.84	-3.71	-5.42	-5.7
2019-12-21 02:00:00	2019-12-21 02:00:00	-3.81	-3.68	-5.37	-5.6
2019-12-21 03:00:00	2019-12-21 03:00:00	-3.55	-3.68	-5.32	-5.55
2019-12-21 04:00:00	2019-12-21 04:00:00	-3.02	-3.68	-5.24	-5.55
2019-12-21 05:00:00	2019-12-21 05:00:00	-2.79	-3.65	-5.16	-5.5
2019-12-21 06:00:00	2019-12-21 06:00:00	-1.94	-3.63	-5.06	-5.32
2019-12-21 07:00:00	2019-12-21 07:00:00	-1.41	-3.6	-4.93	-5.11
2019-12-21 08:00:00	2019-12-21 08:00:00	-0.38	-3.55	-4.73	-4.93
2019-12-21 09:00:00	2019-12-21 09:00:00	-0.79	-3.5	-4.22	-4.78
2019-12-21 10:00:00	2019-12-21 10:00:00	0.2	-3.42	-4.27	-4.55
2019-12-21 11:00:00	2019-12-21 11:00:00	0.49	-3.32	-4.27	-4.27
2019-12-21 12:00:00	2019-12-21 12:00:00	0.18	-3.19	-4.09	-3.78
2019-12-21 13:00:00	2019-12-21 13:00:00	-0.87	-3.07	-3.96	-3.35
2019-12-21 14:00:00	2019-12-21 14:00:00	-0.72	-2.99	-3.84	-2.53
2019-12-21 15:00:00	2019-12-21 15:00:00	-0.59	-2.86	-3.09	-2.97
2019-12-21 16:00:00	2019-12-21 16:00:00	-0.87	-2.79	-3.45	-3.07
2019-12-21 17:00:00	2019-12-21 17:00:00	0	-2.63	-3.45	-3.02
2019-12-21 18:00:00	2019-12-21 18:00:00	-0.38	-2.61	-3.4	-3.17
2019-12-21 19:00:00	2019-12-21 19:00:00	0.05	-2.56	-3.32	-2.63
2019-12-21 20:00:00	2019-12-21 20:00:00	-2.33	-2.53	-3.27	-1.66
2019-12-21 21:00:00	2019-12-21 21:00:00	-4.07	-2.61	-3.25	-3.32
2019-12-21 22:00:00	2019-12-21 22:00:00	-3.5	-2.63	-3.22	-2.81
2019-12-21 23:00:00	2019-12-21 23:00:00	-2.15	-2.45	-3.22	-2.89
2019-12-22	2019-12-22	-3.04	-2.43	-3.22	-2.56
2019-12-22 01:00:00	2019-12-22 01:00:00	-4.53	-2.45	-3.2	-3.09
2019-12-22 02:00:00	2019-12-22 02:00:00	-5.21	-2.45	-3.2	-3.61
2019-12-22 03:00:00	2019-12-22 03:00:00	-6.21	-2.45	-3.22	-3.61
2019-12-22 04:00:00	2019-12-22 04:00:00	-7.95	-2.43	-3.27	-3.53
2019-12-22 05:00:00	2019-12-22 05:00:00	-4.58	-2.4	-3.35	-3.58
2019-12-22 06:00:00	2019-12-22 06:00:00	-4.68	-2.43	-3.4	-3.73
2019-12-22 07:00:00	2019-12-22 07:00:00	-1.41	-2.51	-3.43	-3.94
2019-12-22 08:00:00	2019-12-22 08:00:00	-1.15	-2.58	-3.32	-4.27
2019-12-22 09:00:00	2019-12-22 09:00:00	-1.59	-2.76	-3.2	-4.76
2019-12-22 10:00:00	2019-12-22 10:00:00	-1.84	-2.86	-3.15	-4.78
2019-12-22 11:00:00	2019-12-22 11:00:00	-2.76	-2.79	-3.15	-4.17
2019-12-22 12:00:00	2019-12-22 12:00:00	-3.63	-2.4	-3.07	-2.89
2019-12-22 13:00:00	2019-12-22 13:00:00	-3.53	-2.17	-3.12	-2.3
2019-12-22 14:00:00	2019-12-22 14:00:00	-4.12	-2.15	-3.15	-2.17
2019-12-22 15:00:00	2019-12-22 15:00:00	-4.24	-2.17	-3.17	-2.76
2019-12-22 16:00:00	2019-12-22 16:00:00	-4.78	-2.2	-3.45	-3.04
2019-12-22 17:00:00	2019-12-22 17:00:00	-5.67	-2.22	-3.27	-3.53
2019-12-22 18:00:00	2019-12-22 18:00:00	-4.65	-2.25	-3.58	-3.76
2019-12-22 19:00:00	2019-12-22 19:00:00	-5.78	-2.28	-3.53	-3.89
2019-12-22 20:00:00	2019-12-22 20:00:00	-5.32	-2.3	-3.53	-4.12
2019-12-22 21:00:00	2019-12-22 21:00:00	-5.5	-2.35	-3.73	-4.47
2019-12-22 22:00:00	2019-12-22 22:00:00	-5.39	-2.4	-3.78	-4.5
2019-12-22 23:00:00	2019-12-22 23:00:00	-5.9	-2.45	-3.96	-4.65
2019-12-23	2019-12-23	-6.34	-2.51	-3.96	-4.65
2019-12-23 01:00:00	2019-12-23 01:00:00	-6.75	-2.53	-3.96	-4.78
2019-12-23 02:00:00	2019-12-23 02:00:00	-6.87	-2.58	-4.09	-5.24
2019-12-23 03:00:00	2019-12-23 03:00:00	-6.59	-2.63	-4.4	-4.91
2019-12-23 04:00:00	2019-12-23 04:00:00	-6.8	-2.68	-4.6	-5.37
2019-12-23 05:00:00	2019-12-23 05:00:00	-7.41	-2.76	-4.47	-5.44
2019-12-23 06:00:00	2019-12-23 06:00:00	-6.44	-2.86	-4.53	-5.44
[truncated: 257 more rows]
